# Supplementary material for: Compounds from plantar foot sweat, nesting material, and urine show strain patterns associated with agonistic and affiliative behaviors in group housed male mice, Mus musculus
Source: PLoS One. 2021 May 14;16(5):e0251416. doi: 10.1371/journal.pone.0251416 (PMC8121354; doi:10.1371/journal.pone.0251416)
Supplement: S1 Table — (XLSX) [file pone.0251416.s003.xlsx]

## Sheet: S1 Table
S1 Table. Total number of data points used in each analysis.
Nesting material	Sweat	Urine	Behavior
Strain and VOC Profile Analysis a
23	46	42	­­­-­--
Urinary Pheromone Models b
---	---	42	---
VOC Profile + Social Interaction Analysis c
23	24	24	24
Strain + VOC PC Models b
---	---	---	24
Strain and Behavior Models b
---	---	---	72
a analyzed with non-metric multidimensional scaling and the Adonis test;
b analyzed with mixed models;
c analyzed with principal component analysis and mixed models;
‘---’ indicates a variable was not used in the respective analysis
