# Supplementary material for: Compounds from plantar foot sweat, nesting material, and urine show strain patterns associated with agonistic and affiliative behaviors in group housed male mice, Mus musculus
Source: PLoS One. 2021 May 14;16(5):e0251416. doi: 10.1371/journal.pone.0251416 (PMC8121354; doi:10.1371/journal.pone.0251416)
Supplement: S2 Table — (XLSX) [file pone.0251416.s004.xlsx]

## Sheet: Sheet1
S2 Table. Effects of strain, social rank, and batch number on raw VOC proportions based on the Adonis test.
	Strain	Social Rank	Batch number
Nesting Material	F2,17= 4.72, p=0.003	---	F3,17= 1.83, p=0.099
Plantar Sweat	F2,39= 8.29, p=0.001	F2,39= 1.53, p=0.202	F3,39= 1.92, p=0.060
Urine	F2,35= 8.10, p=0.001	F2,35= 1.82, p=0.116	F3,35= 1.87, p=0.034
Significant p values are in bold.
