# Supplementary material for: Compounds from plantar foot sweat, nesting material, and urine show strain patterns associated with agonistic and affiliative behaviors in group housed male mice, Mus musculus
Source: PLoS One. 2021 May 14;16(5):e0251416. doi: 10.1371/journal.pone.0251416 (PMC8121354; doi:10.1371/journal.pone.0251416)
Supplement: S3 Table — (XLSX) [file pone.0251416.s005.xlsx]

## Sheet: Sheet1
S3 Table. Fixed effects on known urinary pheromones based on mixed models.
	Strain	Social Rank	Strain* Social Rank
β-farnesene	F2,18.43= 0.30, p=0.746	F1,21.32= 0.47, p=0.500	NS
SBT	F2,16.13= 11.68, p<0.001	F1,22.69= 0.91, p=0.350	NS
Interactions marked with ‘NS’ were non-significant and dropped from the final model. Significant p values are listed in bold.
