# Supplementary material for: Compounds from plantar foot sweat, nesting material, and urine show strain patterns associated with agonistic and affiliative behaviors in group housed male mice, Mus musculus
Source: PLoS One. 2021 May 14;16(5):e0251416. doi: 10.1371/journal.pone.0251416 (PMC8121354; doi:10.1371/journal.pone.0251416)
Supplement: S4 Table — (XLSX) [file pone.0251416.s006.xlsx]

## Sheet: Sheet1
S4 Table Non-normalized nest GC-MS data
Set Number			1	1	1	1	1	1	2	2	2	2	2	2	3	3	3	3	3	3	4	4	4	4	4	4
Sample ID			cage 1 - nest	cage 2 - nest	cage 3 - nest	cage 4 - nest	cage 5 - nest	cage 6 - nest	cage 7 - nest	cage 8 - nest	cage 9 - nest	cage 10 - nest	cage 11 - nest	cage 12 - nest	cage 13 - nest	cage 14 - nest	cage 15 - nest	cage 16 - nest	cage 17 - nest	cage 18 - nest	cage 19 - nest	cage 20 - nest	cage 21 - nest	cage 22 - nest	cage 23 - nest	cage 24 - nest
Mass of Sample (g)			0.432	0.42118	0.4858	0.4104	0.4149	0.4371	0.4445	0.4394	0.4332	0.4506	0.4321	0.4235	0.4237	0.4235	0.4145	0.4843	0.4342	0.42	0.4315	0.4247	0.4258	0.4309	0.4204	0.4496	X	SD	RSD
IS peak (x10^6)			0.3968	0.2981	0.2126	0.3743	1.4243	0.9654	1.0746	0.7009	1.7461	0.9411	1.2466	1.9761	1.0284	1.5393	1.5509	0.6218	0.8208	3.7481	1.8398	1.0707	2.9077	1.6722	3.6974	1.1358	1.37458	0.950259	0.691
Compounds	Rt (min)	m/z	1	2	3	4	5	6	7	8	9	10	11	12	13	14	15	16	17	18	19	20	21	22	23	24			n=24
acetic acid	3.44	60	11.6146	1.4072	0.8276	1.4374	2.4566	3.7395	1.9761	1.2769	45.572	2.5444	1.9986	2.6275	3.1243	3.0288	1.429	3.0805	1.4507	1.1383	1.6295	0.9966	2.476	0.314	1.4879	0.7498
hexadecanoic acid	72.12	60	0.2629	0	0	0	0	0	0.2796	0.1455	0	0.1876	1.6894	0.5771	0	0.2483	0	0	0	0.51	0	0	0.9219	0.3071	0.4437	0
octadecanoic acid	76.41	60	0.246	0	0	0	0	0	0.2678	0.2057	0	0.191	1.1708	0.52	0	0.147	0	0	0	0.2949	0	0	0.8322	0.3725	0.38353	0
geranylacetone	43.93	69	0.1184	0.1811	0.1081	0.1147	0.3209	0.4882	0.3779	0.1486	0.4357	0.3246	0.2299	0.5184	0.2609	0.2242	0.1611	0.4526	0.1954	0.2915	0.1207	0.1429	0.2875	0.1785	0.322	0.2928
β-farnesene	44.26	69	0.06394	0	0	0	0	0	0	0	0.0636	0.1518	0	0	0	0	0	0	0	0.08856	0	0	0	0	0	0
*MW 152 compound	41.38	70	2.8323	0	0.0354	0.1329	0.214	1.4092	0	0.2228	0	0.1749	0.0363	0	0.0189	0.1233	0.1534	0.1348	0.1781	0	0.0888	0.0548	0.9872	0.0148	0.0873	0
*2-hydroxybenzaldehyde	17.17	122	1.1533	1.113	2.1654	1.0728	1.602	7.9197	0.6228	1.0908	2.3729	1.2394	0.8493	1.9714	0.1732	0.3022	0.1442	0.2069	0.0598	0.4522	0.0764	0.0644	0.0875	0.1307	0.101	0.055
2-furanmethanol	7.83	98	3.1686	0.5263	0	0	0	2.0664	0	0.0948	0	0.0976	0.5848	0	0	0	0	0	0.1121	0.4314	0	0	1.254	0.6382	0.4394	0
*1,2-cyclopentadione	10.85	98	2.7507	0.0253	0.0479	0.101	0.823	2.1898	0	0.2848	0.0681	0.1866	0.2271	0.0295	0.05	0.1723	0.0709	2.115	0.2336	0.2184	0.0606	0.2755	1.1247	0.4119	0.5591
dehydrobrevicomin	17.6	111	0.1765	0.9834	0.2877	0.217	1.5354	0.1604	0.666	0.5121	2.1195	0.667	0.3473	2.9171	3.0489	0.2571	0.4677	1.9811	0.2824	0.4756	0.2586	2.5772	0.1644	0.3125	1.648	0.08012
2-isopropylthiazole	15.57	114	0	0.02292	0.01474	0.007286	0.05292	0.00506	0.02997	0.009399	0.0414	0.0251	0.01391	0.08417	0.05956	0.01399	0.01478	0.06201	0.01679	0.01778	0.0139	0.04347	0.0114	0	0.04795	0.01578
2-sec-butylthiazoline	21.2	115	0.2701	3.1031	1.6671	0.4639	4.5211	1.1913	3.5418	1.089	9.5362	3.6051	1.75	9.942	5.1689	1.1848	1.3775	6.5492	1.5636	3.7476	1.0725	4.4223	1.5862	0.9512	6.9357	1.1898
*5-ethylthiazoline	26.64	117	0	2.3214	0	0	0	0	53.3121	1.5778	5.1764	14.8027	16.9333	13.3252	0.7304	46.9002	2.0509	1.0681	0.2358	52.9136	0.2327	0.4786	0.6481	13.3938	1.1983	4.1899
5,5-Dimethyl-2-ethyl-4,5-dihydrofuran	5.56	126	0	38.0219	7.5171	0	31.9823	5.6931	11.6397	1.6822	26.4803	7.5213	1.4559	39.0166	19.9337	3.7276	1.584	32.4644	2.8109	8.4053	1.9703	27.7964	4.4022	4.7898	42.9921	2.0605
Z-5,5-Dimethyl-2-ethylidenetetrahydrofuran	7.98	126	0	19.3629	1.8659	0	8.9092	1.6583	4.3072	0	3.0068	2.1611	0.2788	1.8803	0.9652	1.5907	0.3295	4.636	0.0308	2.6634	0	7.8262	1.539	1.3129	11.9385	0.5221
E-5,5-Dimethyl-2-ethylidenetetrahydrofuran	9.38	126	0	5.2058	0.4838	0	1.6216	0.3778	1.0044	0	0.7179	0.6527	0.0281	0.541	0.3389	0.4271	0.0779	1.5837	0.0395	0.7271	0	2.7744	0.3194	0.3777	3.0969	0.1497
6-hydroxy-6-methyl-3-heptanone	11.47	127	0.0149	8.8895	0.9467	0.0469	16.2219	1.324	2.85339	0.1137	17.3092	1.3171	0.1299	1.2126	2.0857	0.4941	0.5033	4.6649	1.4095	1.6904	1.2071	8.0102	0.9958	0.2829	4.5058	0.2977
hexadecanol	67.92	55	0.3843	0	0	0		0.0924	0.266	0	0	0.0915	0.3676	0.2675	0	0.0534	0	0.07408	0.066	0.05874	0	0	0.1183	0.05498	0.09265	0
total sample peak area			23.0565	81.1638	15.9674	3.59389	70.2609	28.3152	81.1448	8.4541	112.9	35.9415	28.091	75.4304	35.9586	58.8951	8.36418	59.0733	8.68499	74.1248	6.7311	55.463	17.7558	23.8435	76.2798	9.6032
