# Supplementary material for: Compounds from plantar foot sweat, nesting material, and urine show strain patterns associated with agonistic and affiliative behaviors in group housed male mice, Mus musculus
Source: PLoS One. 2021 May 14;16(5):e0251416. doi: 10.1371/journal.pone.0251416 (PMC8121354; doi:10.1371/journal.pone.0251416)
Supplement: S6 Table — (XLSX) [file pone.0251416.s008.xlsx]

## Sheet: Sheet1
S6 Table Non-normalized sweat GC-MS data
Set Number			1	1	1	1	1	1	1	1	1	1	2	2	2	2	2	2	2	2	2	2	2	2	3	3	3	3	3	3	3	3	3	3	3	3	4	4	4	4	4	4	4	4	4	4	4	4
Sample ID		Rt (min)	cage 1-L mouse foot	cage 4 L-mouse foot	cage 5 L-mouse foot	cage 3 R-mouse foot	cage 2 LR-mouse foot	cage 3 LR-mouse foot	cage 2 R-mouse foot	cage 1 LR-mouse foot	cage 5 2Lmouse foot	cage 6 LR-mouse foot	cage 11 2L-foot	cage 8 2R-mouse foot	cage 9 2R-mouse foot	cage 9 R-mouse foot	cage 11 L-mouse foot	cage 8 LR-mouse foot	cage 7 R-mouse foot	cage 7 2L-mouse foot	cage 10 2R-mouse foot	cage 10 2L-mouse foot	cage 12 R-mouse foot	cage 12 L-mouse foot	cage 14 R-mouse foot	cage 14 LR-mouse foot	cage 15 2R-mouse foot	cage 15 R-mouse foot	cage 18 R-mouse foot	cage 18 L-mouse foot	cage 13 2R-mouse foot	cage 16 R-mouse foot	cage 13 R-mouse foot	cage 16 2R-mouse foot	cage 17 2L-mouse foot	cage 17 R-mouse foot	cage 19 R-mouse foot	cage 19 2R-mouse foot	cage 20 R-mouse foot	cage 20 2L-mouse foot	cage 21 R-mouse foot	cage 21 LR-mouse foot	cage 22 L-mouse foot	cage 22 2L-mouse foot	cage 23 L-mouse foot	cage 23 2L-mouse foot	cage 24 R-mouse foot	cage 24 2R-mouse foot	X
IS peak (x10^6)			3.9677	5.4054	5.4561	5.3284	5.1736	4.7351	4.6543	5.5597	4.3921	4.6133	6.0945	5.6925	5.6312	4.7133	5.3718	3.8645	4.0714	5.5195	5.5213	4.392	3.7807	4.0213	4.6591	5.3277	5.4505	4.9139	5.095	4.7617	5.5608	4.5526	5.1334	5.1695	4.9784	6.1504	3.7622	4.3878	4.9497	6.2636	5.7167	3.9294	3.669	2.5443	4.3382	4.7862	4.6818	4.3156	4.84907
Number of samples	m/z		1	2	3	4	5	6	7	8	9	10	11	12	13	14	15	16	17	18	19	20	21	22	23	24	25	26	27	28	29	30	31	32	33	34	35	36	37	38	39	40	41	42	43	44	45	46
acetic acid	60	3.44	0	12.8816	9.9233	16.0296	8.1815	13.6664	9.9317	7.0589	9.3759	22.5239	5.8912	7.9708	4.8856	4.2969	7.5648	7.1075	9.4027	32.6932	1.5153	2.6138	7.4416	8.9617	0.7823	4.3822	8.531	6.0836	8.1643	4.2155	8.0634	7.9216	7.5401	7.6864	5.0637	9.2158	1.8288	5.0616	5.2003	4.8943	6.8326	6.8472	6.043	7.4087	4.9211	2.7536	5.9112	3.2437
hexadecanoic acid	60	72.12	0.5729	0.8019	0.8447	1.3058	0	2.9405	0.4478	0.9544	0	0.6798	1.0058	2.3381	0.121	0.4115	0.5368	0.2928	0.3141	1.447	0.123	0.738	0.429	0.1811	0	0	0.2863	0	0.403	0.8432	0.3701	0.3153	0.2648	0.3725	0.5672	0.4914	0.3857	0.5919	1.4134	1.3844	0.6793	1.7631	0.7059	0.3802	0.6454	0.2051	0.3619	0.4588
octadecanoic acid	60	76.41	0.1517	0.5966	0.439	0.7415	0	0.6353	0.3179	0.9397	0	0.5822	0.6434	2.1346	0.0939	0.1901	0.3984	0.1839	0.2231	0.1897	0.08428	0.2494	0.4365	0.1574	0	0	0.2426	0	0.3681	0.4833	0.3518	0.3792	0.1968	0.1333	0.5197	0.447	0.4106	0.5647	1.2163	0.885	0.7639	1.1258	0.5811	0.3658	0.5583	0.2125	0.2396	0.407
geranylacetone	69	43.92	0.3727	0.4154	0.3496	0.4065	0.371	0.5878	0.3345	0.5377	0.2493	0.4108	0.32	0.3603	0.32	0.2629	0.2122	0.2474	0.2196	0.2041	0.35	0.1745	0.2162	0.1925	0.2163	0.2647	0.2378	0.2468	0.2569	0.3026	0.2422	0.2169	0.3249	0.2588	0.3027	0.2116	0.112	0.1495	0.3641	0.2464	0.1759	0.1902	0.2387	0.1868	0.1785	0.1999	0.2097	0.2191
2-furanmethanol	98	7.83	0.4168	2.7152	2.0356	1.0828	0.4088	0.4189	0.5777	0.6217	0.7324	1.3495	0.4402	0.628	0.418	0.369	0.5965	0.7482	0.2776	0.0859	0.4546	0.2214	0.8977	0.4484	0.2201	0.4446	0.5785	0.4409	0.8005	0.7284	0.3358	0.2946	0.8499	0.4984	0.3219	0.7461	0.4157	0.294	0.4354	0.259	0.6531	0.7145	0.9588	2.004	0.6513	0.2109	0.5456	0.4593
3-methyl-(2(H)-furanone	98	13.03	2.4123	3.8906	3.502	22.0836	4.7456	20.3477	4.129	5.6431	3.2498	3.7154	3.871	3.6928	3.2619	2.3591	4.1681	1.475	11.0334	16.8334	7.9681	3.6831	1.9242	1.9143	6.0073	13.8577	2.3876	3.6773	4.0125	2.6376	8.0237	5.4041	4.2377	6.9714	8.5697	14.9723	1.1832	1.7319	0.5677	4.6783	6.9566	6.7996	3.2349	2.1044	2.0582	3.2692	11.0604	8.8321
o-toluidine	107	19.86	0	0.0213	0.0329	0.5647	0.0668	1.9432	0.0406	0.0989	0.0507	0.3594	0.0216	0.0557	0	0	0.0411	0.0728	0.1169	0.6238	0.1368	0.0154	0.0578	0.049	0	0.0912	0.1064	0.0224	0.0433	0.0187	0.0273	0.0685	0.0915	0.1242	0.1451	0.2835	0	0	0.0286	0.0456	0.0571	0.1234	0.0687	0	0	0	0.0813	0.1539
3,4-dimethyl-1,2-cyclopentadieone	111	19.15	0	0.0551	0.0917	0.6165	0.0642	0	0.0884	0.1026	0.071	0.1369	0.0218	0.0406	0.0188	0	0.0349	0.0293	0.1445	0.2315	0.1335	0.0328	0.0788	0.0419	0.0633	0.14	0.0352	0.0279	0.0508	0.0161	0.0722	0.0636	0.07818	0.0604	0.1018	0.1591	0.0203	0.0169	0.0128	0.032	0.0974	0.1309	0.0639	0.0668	0.0301	0.0229	0.1781	0.1245
N-formylmorpholine*	115	22.66	0.2124	0.6398	0.2403	0.335	0.2707	0.4555	0.055	0.3706	0.1224	0.3909	0.1374	0.6717	0.1203	0.2514	0.06876	0.1713	0.4702	0.1932	0.3719	0.1211	0.2426	0.2066	0.0622	0.1621	0.0831	0.0689	0.1774	0.0965	0.1109	0.0531	0.0507	0.1136	0.1779	0.0999	0	0.0172	0.0379	0.0529	0.0427	0.0634	0.019	0.0493	0.0744	0.0227	0.0737	0.4404
5-ethylthiazolidine*	117	24.65	0.308	0.5477	0.377	0.2055	0.0473	0.4005	0.2014	0.1858	1.049	0.5125	0.3382	0.0306	0.0391	0.1171	1.3216	0.4141	0.3849	0.8607	0.7615	0.2368	1.4057	1.4298	5.2071	0.4587	0.21944	0.7105	0.2264	0.3281	0.4567	0.0853	3.9849	0.1437	0.3543	0.4422	0.1489	0.1244	0.1412	1.0899	0.4814	0.1667	6.6394	1.6099	1.621	0.2816	0.3086	5.6098
indole	117	33.82	0.2466	0	0.3666	8.1255	1.2419	25.9224	0.2447	0.2527	0.4141	4.2391	0.3082	0.6442	0.0609	0.0966	0.2723	0.3354	1.2896	10.1597	1.0761	0.1714	0.3582	0.3265	0.6288	0.9991	1.7355	0.1454	0.3059	0.1345	0.4252	0.7893	0.4051	1.7164	1.7576	1.3142	0	0.0809	0.2167	0.3052	0.5588	0.4244	0.0655	0.0686	0.0483	0.0363	1.1061	0.8248
3-ethyl-2-hydroxy-2-cyclopenten-1-one (ethylcyclopentenolone)	126	22.02	0.1047	0.3995	0.4092	2.6692	0.3273	0.8469	0.3765	0.3187	0.3211	0.2397	0.1748	0.144	0.1614	0.1248	0.1519	0.1658	0.462	0.6121	0.5521	0.2487	0.3931	0.1878	0.2762	0.7153	0.1924	0.2087	0.3886	0.1173	0.3326	0.2686	0.3773	0.3621	0.481	0.6987	0.1033	0.1191	0.085	0.2297	0.4547	0.6898	0.4525	0.4262	0.1411	0.1248	0.9621	0.4823
**MW 154 compound	126	29.69	0.073	0.1173	0.427	3.0822	0.4782	0.5623	0.6802	0.1978	0.6806	0.2323	0.0439	0.0749	0.4978	0.0981	0.1227	0.0409	1.4511	1.2494	2.9059	0.17	0.2161	0.0578	2.8807	2.4829	1.6436	0.1909	0.3162	0.0718	0.6952	0.4075	0.4478	0.8193	1.5379	1.7609	0.2407	0.1455	0.0125	0.1506	1.1329	1.3331	0.543	0.3138	0.1239	0.198	1.9155	2.4389
hexadecanol	55	67.92	0.6363	0.6046	0.2919	0.4568	0.1364	1.2339	0.3124	2.0012	0.1469	0.4074	0.7737	0.914	0.4816	0.3752	0.3646	0.0711	0.2853	1.3393	0.3918	1.3216	0.3868	0.2014	0.1776	0.3353	0.08848	0.2524	0.2712	0.3723	0.3022	0.08702	0.1188	0.4318	0.2564	0.1407	0.06051	0.1176	0.1999	0.1221	0.1049	0.1677	0.6971	0.1281	0.09055	0.06867	0.2507	0.1072
methylcyclopentenolone	112	16.1	0.0753	0.8988	0.8631	4.8771	0.2221	1.3901	0.6335	0.472	0.4424	0.6881	0.2004	0.1885	0.3132	0.2006	0.2396	0.2498	0.5809	0.5586	1.0174	0.5215	0.5738	0.2062	0.3532	1.2548	0.2657	0.3433	0.7769	0.2151	0.4469	0.354	0.5295	0.45645	0.6344	0.8856	0.1482	0.1775	0.1744	0.2644	0.571	1.809	0.8385	1.0247	0.2572	0.1655	1.8537	0.8572
total sample peak area			5.5827	24.5854	20.1939	62.5823	16.5618	71.3514	18.3713	19.7558	16.9056	36.4679	14.1916	19.8888	10.7935	9.1533	16.0943	11.6053	26.6559	67.2816	17.8423	10.5195	15.0581	14.5624	16.8751	25.5886	16.6336	12.419	16.562	10.581	20.2562	16.7086	19.498	20.1487	20.7913	31.869	5.05791	9.1927	10.1062	14.6398	19.5623	22.3488	21.15	16.1373	11.3993	7.77167	25.0582	24.659
[truncated: 2 more columns]
