# Supplementary material for: Compounds from plantar foot sweat, nesting material, and urine show strain patterns associated with agonistic and affiliative behaviors in group housed male mice, Mus musculus
Source: PLoS One. 2021 May 14;16(5):e0251416. doi: 10.1371/journal.pone.0251416 (PMC8121354; doi:10.1371/journal.pone.0251416)
Supplement: S7 Table — (XLSX) [file pone.0251416.s009.xlsx]

## Sheet: Sheet1
S7 Table Calculated proportion sweat GC-MS data. (raw values/ total sample peak area)
Set Number			1	1	1	1	1	1	1	1	1	1	2	2	2	2	2	2	2	2	2	2	2	2	3	3	3	3	3	3	3	3	3	3	3	3	4	4	4	4	4	4	4	4	4	4	4	4
Sample ID	m/z	Rt (min)	cage 1-L mouse foot	cage 4 L-mouse foot	cage 5 L-mouse foot	cage 3 R-mouse foot	cage 2 LR-mouse foot	cage 3 LR-mouse foot	cage 2 R-mouse foot	cage 1 LR-mouse foot	cage 5 2Lmouse foot	cage 6 LR-mouse foot	cage 11 2L-foot	cage 8 2R-mouse foot	cage 9 2R-mouse foot	cage 9 R-mouse foot	cage 11 L-mouse foot	cage 8 LR-mouse foot	cage 7 R-mouse foot	cage 7 2L-mouse foot	cage 10 2R-mouse foot	cage 10 2L-mouse foot	cage 12 R-mouse foot	cage 12 L-mouse foot	cage 14 R-mouse foot	cage 14 LR-mouse foot	cage 15 2R-mouse foot	cage 15 R-mouse foot	cage 18 R-mouse foot	cage 18 L-mouse foot	cage 13 2R-mouse foot	cage 16 R-mouse foot	cage 13 R-mouse foot	cage 16 2R-mouse foot	cage 17 2L-mouse foot	cage 17 R-mouse foot	cage 19 R-mouse foot	cage 19 2R-mouse foot	cage 20 R-mouse foot	cage 20 2L-mouse foot	cage 21 R-mouse foot	cage 21 LR-mouse foot	cage 22 L-mouse foot	cage 22 2L-mouse foot	cage 23 L-mouse foot	cage 23 2L-mouse foot	cage 24 R-mouse foot	cage 24 2R-mouse foot
acetic acid	60	3.44	0	0.523953	0.491401	0.256136	0.493998	0.191537	0.54061	0.357308	0.554603	0.617636	0.415119	0.400768	0.452643	0.469437	0.470031	0.612436	0.352744	0.485916	0.0849275	0.248472	0.494192	0.6154	0.0463582	0.171256	0.512877	0.489862	0.492954	0.398403	0.398071	0.474103	0.386712	0.381483	0.243549	0.289178	0.361572	0.550611	0.514565	0.334315	0.349274	0.306379	0.285721	0.459104	0.4317	0.354313	0.235899	0.131542
hexadecanoic acid	60	72.12	0.102621	0.0326169	0.0418295	0.0208653	0	0.0412115	0.024375	0.0483099	0	0.0186411	0.0708729	0.117559	0.0112105	0.0449565	0.0333535	0.0252299	0.0117835	0.0215066	0.00689374	0.0701554	0.0284897	0.0124361	0	0	0.0172121	0	0.0243328	0.07969	0.0182709	0.0188705	0.0135809	0.0184875	0.0272806	0.0154194	0.0762568	0.064388	0.139855	0.0945641	0.034725	0.0788901	0.0333759	0.0235603	0.0566173	0.0263907	0.0144424	0.0186058
octadecanoic acid	60	76.41	0.0271732	0.0242664	0.0217392	0.0118484	0	0.00890382	0.0173042	0.0475658	0	0.0159647	0.0453367	0.107327	0.00869968	0.0207685	0.0247542	0.0158462	0.00836963	0.00281949	0.00472361	0.0237084	0.0289877	0.0108087	0	0	0.0145849	0	0.0222256	0.0456762	0.0173675	0.0226949	0.0100934	0.0066158	0.024996	0.0140262	0.0811798	0.0614292	0.120352	0.0604516	0.0390496	0.0503741	0.0274752	0.022668	0.0489765	0.0273429	0.00956174	0.0165051
geranylacetone	69	43.92	0.0667598	0.0168962	0.0173122	0.00649545	0.0224009	0.0082381	0.0182077	0.0272173	0.0147466	0.0112647	0.0225485	0.0181157	0.0296475	0.0287219	0.0131848	0.0213178	0.00823833	0.00303352	0.0196163	0.0165882	0.0143577	0.013219	0.0128177	0.0103445	0.0142963	0.0198728	0.0155114	0.0285984	0.0119568	0.0129813	0.0166633	0.0128445	0.014559	0.00663968	0.0221435	0.0162629	0.0360274	0.0168308	0.00899179	0.00851052	0.0112861	0.0115757	0.0156588	0.0257216	0.00836852	0.00888519
2-furanmethanol	98	7.83	0.0746592	0.11044	0.100803	0.017302	0.0246833	0.00587094	0.0314458	0.0314692	0.0433229	0.0370051	0.0310183	0.0315756	0.038727	0.0403133	0.0370629	0.0644705	0.0104142	0.00127672	0.0254788	0.0210466	0.0596158	0.0307916	0.0130429	0.0173749	0.034779	0.0355021	0.0483335	0.0688404	0.0165776	0.0176316	0.0435891	0.024736	0.0154824	0.0234115	0.0821881	0.0319819	0.0430825	0.0176915	0.0333856	0.0319704	0.0453333	0.124184	0.0571348	0.027137	0.0217733	0.0186261
3-methyl-(2(H)-furanone	98	13.03	0.432103	0.158248	0.173419	0.352873	0.286539	0.285176	0.224753	0.285643	0.192232	0.101881	0.272767	0.185672	0.30221	0.257732	0.258981	0.127097	0.41392	0.250193	0.446585	0.350121	0.127785	0.131455	0.355986	0.541558	0.143541	0.296103	0.242271	0.249277	0.396111	0.323432	0.21734	0.345997	0.412177	0.469808	0.233931	0.188399	0.0561734	0.31956	0.355613	0.304249	0.15295	0.130406	0.180554	0.420656	0.441388	0.358169
o-toluidine	107	19.86	0	0.000866368	0.0016292	0.00902332	0.00403338	0.0272342	0.00220997	0.00500612	0.00299901	0.00985524	0.00152203	0.00280057	0	0	0.00255371	0.006273	0.00438552	0.00927148	0.00766718	0.00146395	0.00383847	0.00336483	0	0.00356409	0.00639668	0.00180369	0.00261442	0.00176732	0.00134774	0.00409968	0.00469279	0.00616415	0.00697888	0.00889579	0	0	0.00282995	0.0031148	0.00291888	0.00552155	0.00324823	0	0	0	0.00324445	0.00624113
3,4-dimethyl-1,2-cyclopentadieone	111	19.15	0	0.00224117	0.00454098	0.00985103	0.00387639	0	0.00481185	0.00519341	0.00419979	0.00375399	0.00153612	0.00204135	0.00174179	0	0.00216847	0.00252471	0.00542094	0.00344076	0.00748223	0.00311802	0.00523306	0.00287727	0.00375109	0.00547119	0.0021162	0.00224656	0.00306726	0.0015216	0.00356434	0.00380642	0.00400965	0.0029977	0.00489628	0.00499231	0.00401352	0.00183842	0.00126655	0.00218582	0.00497896	0.00585714	0.00302128	0.00413948	0.0026405	0.0029466	0.00710745	0.00504887
N-formylmorpholine*	115	22.66	0.0380461	0.0260236	0.0118996	0.00535295	0.0163448	0.0063839	0.0029938	0.018759	0.0072402	0.010719	0.00968178	0.0337728	0.0111456	0.0274655	0.00427233	0.0147605	0.0176396	0.00287151	0.0208437	0.011512	0.0161109	0.0141872	0.0036859	0.00633485	0.00499591	0.00554795	0.0107113	0.00912012	0.00547487	0.003178	0.00260027	0.00563807	0.00855646	0.00313471	0	0.00187105	0.00375017	0.00361344	0.00218277	0.00283684	0.000898345	0.00305503	0.00652669	0.00292087	0.00294115	0.0178596
5-ethylthiazolidine*	117	24.65	0.0551704	0.0222774	0.018669	0.00328368	0.00285597	0.00561306	0.0109628	0.00940483	0.0620504	0.0140535	0.023831	0.00153855	0.00362255	0.0127932	0.0821162	0.035682	0.0144396	0.0127925	0.0426795	0.0225106	0.0933518	0.0981844	0.308567	0.017926	0.0131926	0.0572107	0.0136698	0.0310084	0.0225462	0.00510515	0.204375	0.00713196	0.0170408	0.0138756	0.029439	0.0135325	0.0139716	0.0744477	0.0246086	0.00745901	0.31392	0.0997627	0.142201	0.0362342	0.0123153	0.227495
indole	117	33.82	0.0441722	0	0.018154	0.129837	0.0749858	0.363306	0.0133197	0.0127912	0.0244948	0.116242	0.0217171	0.0323901	0.00564228	0.0105536	0.0169191	0.0289006	0.0483795	0.151003	0.0603118	0.0162936	0.0237879	0.0224208	0.037262	0.0390447	0.104337	0.0117079	0.01847	0.0127115	0.0209911	0.0472391	0.0207765	0.0851864	0.0845354	0.0412376	0	0.00880046	0.0214423	0.0208473	0.0285651	0.0189898	0.00309693	0.00425102	0.00423708	0.00467081	0.0441412	0.0334482
3-ethyl-2-hydroxy-2-cyclopenten-1-one (ethylcyclopentenolone)	126	22.02	0.0187544	0.0162495	0.0202635	0.042651	0.0197623	0.0118694	0.0204939	0.016132	0.0189937	0.0065729	0.0123171	0.00724026	0.0149534	0.0136344	0.00943815	0.0142866	0.017332	0.00909758	0.0309434	0.0236418	0.0261056	0.0128962	0.0163673	0.0279539	0.0115669	0.0168049	0.0234633	0.0110859	0.0164197	0.0160755	0.0193507	0.0179713	0.0231347	0.0219241	0.0204235	0.0129559	0.00841068	0.0156901	0.0232437	0.0308652	0.0213948	0.0264109	0.0123779	0.0160583	0.0383946	0.0195588
**MW 154 compound	126	29.69	0.0130761	0.00477112	0.021145	0.0492503	0.0288737	0.00788071	0.0370251	0.0100122	0.0402588	0.00636999	0.00309338	0.00376594	0.0461204	0.0107174	0.00762384	0.00352425	0.0544382	0.0185697	0.162866	0.0161605	0.0143511	0.00396913	0.170707	0.0970315	0.0988119	0.0153716	0.0190919	0.00678575	0.0343204	0.0243886	0.0229665	0.0406626	0.0739684	0.0552543	0.0475888	0.0158278	0.00123686	0.010287	0.0579124	0.0596497	0.0256738	0.0194456	0.010869	0.0254771	0.076442	0.0989051
hexadecanol	55	67.92	0.113977	0.0245918	0.0144549	0.00729919	0.00823582	0.0172933	0.0170048	0.101297	0.00868943	0.0111715	0.0545182	0.0459555	0.0446194	0.0409907	0.022654	0.00612651	0.0107031	0.0199059	0.0219591	0.125633	0.0256872	0.0138301	0.0105244	0.0131035	0.00531935	0.0203237	0.0163748	0.0351857	0.0149189	0.00520809	0.00609294	0.0214306	0.0123321	0.00441495	0.0119634	0.0127928	0.0197799	0.00834028	0.00536236	0.00750376	0.0329598	0.00793813	0.00794344	0.00883594	0.0100047	0.0043473
methylcyclopentenolone	112	16.1	0.0134881	0.0365583	0.0427406	0.077931	0.0134104	0.0194824	0.0344831	0.0238917	0.0261688	0.0188686	0.014121	0.0094777	0.0290175	0.0219156	0.0148873	0.0215246	0.0217925	0.00830242	0.0570219	0.0495746	0.0381057	0.0141598	0.0209302	0.0490375	0.0159737	0.0276431	0.0469086	0.0203289	0.0220624	0.0211867	0.0271567	0.022654	0.0305128	0.0277888	0.0293006	0.0193088	0.0172567	0.0180604	0.0291888	0.0809439	0.0396454	0.0634989	0.0225627	0.0212953	0.0739758	0.0347622
