# Supplementary material for: Compounds from plantar foot sweat, nesting material, and urine show strain patterns associated with agonistic and affiliative behaviors in group housed male mice, Mus musculus
Source: PLoS One. 2021 May 14;16(5):e0251416. doi: 10.1371/journal.pone.0251416 (PMC8121354; doi:10.1371/journal.pone.0251416)
Supplement: S8 Table — (XLSX) [file pone.0251416.s010.xlsx]

## Sheet: Sheet1
S8 Table Non-normalized urine GC-MS data
Set Number			1	1	1	1	1	1	1	1	1	1	2	2	2	2	2	2	2	2	2	2	3	3	3	3	3	3	3	3	3	3	3	4	4	4	4	4	4	4	4	4	4	4
Sample ID			cage 3 LR-mouse urine	cage 3 R-mouse urine	cage 5 L-mouse urine	cage 6 LR-mouse urine	cage 6 2L-mouse urine	cage 1 LR-mouse urine	cage 1 2L-mouse urine	cage 2 LR-mouse urine	cage 4 L-mouse urine	cage 4 2L-mouse urine	cage 7 R-mouse urine	cage 9 R-mouse urine	cage 10 2R-mouse urine	cage 10 2L-mouse urine	cage 11 L-mouse urine	cage 7 2L-mouse urine	cage 8 2R-mouse urine	cage 8 LR-mouse urine	cage 11 2L-mouse urine	cage 12 L-mouse urine	cage 13 R-mouse urine	cage 14 R-mouse urine	cage 14 LR-mouse urine	cage 15 R-mouse urine	cage 15 2R-mouse urine	cage 16 R-mouse urine	cage 16 2R-mouse urine	cage 17 R-mouse urine	cage 17 2L-mouse urine	cage 18 R-mouse urine	cage 18 L-mouse urine	cage 20 R-mouse urine	cage 20 2L-mouse urine	cage 21 R-mouse urine	cage 21 LR-mouse urine	cage 24 2R-mouse urine	cage 19 R-mouse urine	cage 19 2R-mouse urine	cage 22 L-mouse urine	cage 22 2L-mouse urine	cage 23 L-mouse urine	cage 24 R-mousue urine
Sample Volume (µL)			45	115	65	210	130	25	15	40	15	15	135	100	180	80	90	15	45	50	70	55	25	135	60	45	25	75	90	90	30	50	65	60	90	120	110	230	20	25	20	35	30	65
IS peak (x10^6)	m/z	Rt (min)	0.2491	0.2388	0.1887	0.1491	0.2219	0.724	1.7714	0.4514	0.5409	0.9722	0.1788	0.2298	0.332	0.3801	0.3972	0.5811	0.616	1.1362	0.3093	0.1923	0.341	0.2129	0.3044	0.6852	0.4541	0.1524	0.1825	0.3411	0.4113	0.3614	0.5652	0.3775	0.3455	0.3559	0.158	0.1763	0.5478	0.7676	1.6954	0.7708	0.6836	0.7676
sample N:o			1	2	3	4	5	6	7	8	9	10	11	12	13	14	15	16	17	18	19	20	21	22	23	24	25	26	27	28	29	30	31	32	33	34	35	36	37	38	39	40	41	42
acetic acid	60	3.44	0.319	0.6251	1.9676	0.4604	1.6635	7.5866	4.7589	3.1584	4.3524	2.5592	0.6706	1.2367	1.7759	1.8949	3.7752	4.0439	1.3474	0.9661	0.8825	0.4047	0.2723	0.6397	0.5571	1.0309	1.294	0.417	0.6569	0.705	0.2192	0.5992	0.392	0.4886	0.3653	0.3142	0.4494	0.3294	1.2281	0.8282	0.6045	1.3839	0.9726	1.4163
hexadecanoic acid	60	72.12	0.0933	0.5531	0.3621	2.3383	0.7184	0	0.1981	0.1645	0	0.2802	0	0.376	0.6688	1.1988	0.7402	0.373	0.3438	1.382	0.4361	0.4521	0.757	0.3418	0.1692	0.2008	1.0543	0.2837	0.1286	0.3061	0	0.858	0.155	0.2179	1.0191	0.599	0.24	0.2488	0.1568	0.1281	0	0.1723	0.3556	0.4141
octadecanoic acid	60	76.41	0	0.413	0.344	1.4784	0.6106	0	0.2373	0.2438	0	0.3429	0	0.3922	0.5909	0.608	0.6477	0.4434	0.3619	1.162	0.3748	0.3552	0.7908	0.3704	0.2178	0.2556	0.9441	0.2962	0.2231	0.4071	0	0.8088	0.1949	0.2783	1.0313	0.5355	0.2336	0.3565	0.1742	0.1464	0	0.165	0.4055	0.3618
β-farnesene	69	44.26	0	0.0549	0.02925	0.02111	0.02519	0.03187	0	0.0319	0	0	0.029	0.0175	0.05115	0.0177	0.0224	0.05919	0	0	0.01896	0.04962	0	0.03406	0.05088	0.03115	0.01265	0.02163				0.04621		0.02927	0.03438			0.02776	0.05538	0	0	0.05647	0	0
α-farnesene	69	50.65	0	0.1075	0.1039	0.47	0.1622	0.07692	0	0.05135	0.04758	0	0.1762	0.1788	0.1861	0.1689	0.2296	0	0.06889	0.03678	1.2544	0.1331	0	0.1695	0.08076	0.0674	0.0799	0.1287	0.1522	0.08418		0.1574	0.04707	0.1302	0.09178	0.1949	0.1047	0.2516	0.03451	0.05663	0	0.07379	0.05084	0.0148
2-furanmethanol	98	7.83	0.1366	0.3972	1.0764	1.3749	2.2658	2.8811	3.9756	1.2871	0.539	2.3043	0.1289	0.6228	0.3745	1.2321	2.0234	3.8119	1.9838	1.5495	1.1449	0.6602	0.2217	0.2901	0.1624	0.5454	0.4698	0.1116	0.4005	0.6209	0.272	0.1612	0.2507	0.3036	0.2182	0.617	0.404	0.6217	0.822	0.6255	0.4315	1.6918	0.8736	1.0372
*1,2-cyclopentadione	98	10.82	0.3568	0.8217	0.9103	0.6903	0.8009	2.1329	2.7473	1.5011	0.6737	1.8441	0.0952	0.3151	0.35	0.9902	2.0678	3.365	1.2916	1.2646	1.0365	0.83	0.3912	0.2713	0.1544	0.4622	0.665	0.2169	0.3315	0.4006	0.2797	0.4804	0.227	0.2987	0.3794	0.1321	0.4249	0.4983	0.8521	0.4728	0.5304	2.1615	1.2242	1.2953
o-toluidine	107	19.18	0.6853	0.2149	0	0.3458	0.2654	0	0.07662	0	0	0	0.3698	0	0.6494	0.3558	0.1535	0.1419	0.6147	0.3591	0.6961	0	0	0.3786	0.1955	0.1205	0.0418	0	0	0.7679	0.586	0.08517	0.3993	0	0	0.2616	0.3802	0.4193	0.0598	0.0172	0.0614	0.4261	0	0.7468
dehydrobrevicomin	111	17.6	1.2971	1.9579	5.5735	1.4971	2.2611	1.3947	0.7851	3.658	1.2806	1.0775	4.1116	4.6781	2.0131	1.9666	3.8162	0.5294	2.0766	1.2593	5.2274	4.4756	1.7894	3.5834	1.632	2.592	1.4805	6.5525	5.4789	2.0666	1.1223	2.8635	4.1658	6.3672	6.9392	3.4343	3.5163	5.8532	2.4388	2.8099	1.1056	4.313	3.6895	1.6028
2-isopropylthiazole	114	15.57	0.0374	0.0822	0.07378	0.1048	0.07188	0.05946	0.02112	0.07702	0.04628	0.04899	0.0906	0.05299	0.06825	0.06318	0.0542	0.01938	0.03511	0.0692	0.09087	0.03458	0.03662	0.0439	0.07654	0.07182	0.05723	0.08383	0.04936	0.04822	0.01738	0.06838	0.05254	0.09075	0.036	0.07453	0.04598	0.07874	0.08967	0.06655	0.02795	0.0446	0.1059	0.04958
2-sec-butylthiazoline	115	21.2	4.2695	10.9056	3.6109	15.3904	10.4776	7.5762	5.4258	5.2339	4.5717	5.7242	15.4565	4.1536	8.9019	9.4644	10.9623	2.4252	7.7646	14.1684	8.8508	2.2989	1.4113	5.0121	8.3092	8.3826	6.8511	4.4627	4.257	8.6647	2.2787	6.7793	7.0238	5.3548	3.2186	9.941	6.885	13.3744	9.5264	6.4091	5.8192	6.0478	4.5874	8.3259
*5-ethylthiazoline	117	24.64	6.1025	0.4896	1.1151	3.0731	0.4249	0.0715	1.7064	0.5644	0.2697	2.234	0.0437	0.4957	0.0771	2.3947	0.5257	1.1729	0.5955	25.9803	5.5937	7.1722	19.4529	0.2033	0.1432	0.1281	0.0888	0.3646	0.1974	0.1536	0.0897	0.487	22.1409	0.0357	0.0623	9.5835	0.0407	2.2621	0.0331	0.4402	0.2384	5.8671	10.0364	2.6006
5,5-dimethyl-2-ethyl-4,5-dihydrofuran	126	5.56	5.0847	11.2842	2.5583	21.1602	20.6715	2.2189	0.5973	1.4862	1.2574	0.9713	6.9598	2.6561	10.5809	9.401	2.8862	1.9371	1.1137	0.6477	2.6218	2.3207	1.1908	7.858	5.6888	2.3152	1.4924	3.0265	2.4195	5.8205	3.5126	3.0216	2.1936	1.7847	2.6806	8.3128	4.846	9.1223	0.9618	1.6873	0.3957	2.5556	1.7081	1.3829
Z-5,5-dimethyl-2-ethylidenetetrahydrofuran	126	7.98	1.8152	3.8388	0.6014	6.1326	5.6754	0.613	0.05883	0.5183	0.2602	0.09107	2.0073	0.7059	3.0184	2.8149	0.8658	0.2911	0.027	0.1489	0.7134	0.5371	0.3703	2.0318	1.0066	0.6459	0.4195	0.653	0.8293	0.128	0.1224	0.7245	0.7376	0.0653	0.7194	2.3687	0.1406	2.6369	0.2551	0.3908	0	0.1676	0.4511	0.03787
E-5,5-dimethyl-2-ethylidenetetrahydrofuran	126	9.38	0.3998	0.9262	0.2179	1.8686	1.4188	0.1617	0.02212	0.1879	0.1023	0.05469	0.4067	0.1995	0.7425	0.772	0.2295	0.1039	0.01233	0.03115	0.1267	0.1333	0.09382	0.4364	0.182	0.1515	0.09273	0.1956	0.2784	0.06373	0.02428	0.1348	0.1528	0.05208	0.1481	0.6416	0.03847	0.7741	0.06721	0.06791	0	0.04366	0.1389	0.01107
6-hydroxy-6-methyl-3-heptanone	127	11.47	0	0.2486	0	0.0319	0.0375	0	0	0	0	0	0	0	0.0569	0.0625	0.0167	0	0	0	0	0	0	0	0.044	0	0	0	0	0.0508	0	0	0	0	0	0	0.0407	0.0647	0	0	0	0	0	0
hexadecanol	55	67.92	0.04457	0.1763	0.1198	0.1769	0.3588	0.03153	0.07217	0.04336	0.06249	0	0	0.4	0.7368	0.3698	0.3522	0.2757	0.0311	0.07429	0.0663	0.07561	0.06384	0.3672	0.1005	0.1506	0.08017	0.09015	0	0.1413	0.05863	0.07138	0	0.09609	0.05196	0.07109	0.07158	0	0.06729	0.5219	0	0.1339	0.07538	0.1185
total sample peak area			20.6418	33.0968	18.6642	56.6148	47.9095	24.8364	20.6827	18.2072	13.4634	17.5325	30.5459	16.481	30.8426	33.7755	29.3686	18.993	17.668	49.0993	29.1352	19.9329	26.842	22.0316	18.7709	17.1517	15.124	16.9046	15.4027	20.4292	8.58289	17.3468	38.133	15.5932	16.9956	37.0818	17.8621	36.9198	16.8223	14.6685	9.21465	25.3041	24.675	19.4155
