# Supplementary material for: Compounds from plantar foot sweat, nesting material, and urine show strain patterns associated with agonistic and affiliative behaviors in group housed male mice, Mus musculus
Source: PLoS One. 2021 May 14;16(5):e0251416. doi: 10.1371/journal.pone.0251416 (PMC8121354; doi:10.1371/journal.pone.0251416)
Supplement: S9 Table — (XLSX) [file pone.0251416.s011.xlsx]

## Sheet: Sheet1
S9 Table Calculated proportion urine GC-MS data. (raw values/ total sample peak area)
Set Number			1	1	1	1	1	1	1	1	1	1	2	2	2	2	2	2	2	2	2	2	3	3	3	3	3	3	3	3	3	3	3	4	4	4	4	4	4	4	4	4	4	4
Sample ID	m/z	Rt (min)	cage 3 LR-mouse urine	cage 3 R-mouse urine	cage 5 L-mouse urine	cage 6 LR-mouse urine	cage 6 2L-mouse urine	cage 1 LR-mouse urine	cage 1 2L-mouse urine	cage 2 LR-mouse urine	cage 4 L-mouse urine	cage 4 2L-mouse urine	cage 7 R-mouse urine	cage 9 R-mouse urine	cage 10 2R-mouse urine	cage 10 2L-mouse urine	cage 11 L-mouse urine	cage 7 2L-mouse urine	cage 8 2R-mouse urine	cage 8 LR-mouse urine	cage 11 2L-mouse urine	cage 12 L-mouse urine	cage 13 R-mouse urine	cage 14 R-mouse urine	cage 14 LR-mouse urine	cage 15 R-mouse urine	cage 15 2R-mouse urine	cage 16 R-mouse urine	cage 16 2R-mouse urine	cage 17 R-mouse urine	cage 17 2L-mouse urine	cage 18 R-mouse urine	cage 18 L-mouse urine	cage 20 R-mouse urine	cage 20 2L-mouse urine	cage 21 R-mouse urine	cage 21 LR-mouse urine	cage 24 2R-mouse urine	cage 19 R-mouse urine	cage 19 2R-mouse urine	cage 22 L-mouse urine	cage 22 2L-mouse urine	cage 23 L-mouse urine	cage 24 R-mousue urine
acetic acid	60	3.44	0.0154541	0.018887	0.105421	0.00813215	0.0347217	0.305463	0.230091	0.17347	0.323278	0.145969	0.0219538	0.075038	0.0575795	0.0561028	0.128545	0.212916	0.076262	0.0196764	0.0302898	0.0203031	0.0101446	0.0290356	0.0296789	0.0601049	0.0855595	0.0246678	0.0426485	0.0345094	0.0255392	0.0345423	0.0102798	0.0313342	0.0214938	0.00847315	0.0251594	0.00892204	0.0730045	0.0564612	0.0656021	0.0546907	0.0394164	0.0729468
hexadecanoic acid	60	72.12	0.00451996	0.0167116	0.0194007	0.0413019	0.0149949	0	0.00957807	0.00903487	0	0.0159818	0	0.0228142	0.0216843	0.0354932	0.0252038	0.0196388	0.0194589	0.028147	0.0149681	0.0226811	0.0282021	0.0155141	0.00901396	0.0117073	0.0697105	0.0167824	0.00834921	0.0149834	0	0.0494615	0.00406472	0.013974	0.0599625	0.0161535	0.0134362	0.00673893	0.00932098	0.00873301	0	0.00680917	0.0144113	0.0213283
octadecanoic acid	60	76.41	0	0.0124785	0.018431	0.0261133	0.0127449	0	0.0114734	0.0133903	0	0.019558	0	0.0237971	0.0191586	0.0180012	0.0220542	0.0233455	0.0204833	0.0236663	0.0128642	0.0178198	0.0294613	0.0168122	0.0116031	0.0149023	0.062424	0.0175218	0.0144845	0.0199273	0	0.0466252	0.00511106	0.0178475	0.0606803	0.014441	0.0130779	0.00965607	0.0103553	0.00998058	0	0.00652068	0.0164336	0.0186346
β-farnesene	69	44.26	0	0.00165877	0.00156717	0.000372871	0.000525783	0.0012832	0	0.00175205	0	0	0.000949391	0.00106183	0.00165842	0.000524049	0.000762719	0.00311642	0	0	0.000650759	0.00248935	0	0.00154596	0.00271058	0.00181615	0.00083642	0.00127953	0	0	0	0.00266389	0	0.0018771	0.00202287	0	0	0.0007519	0.00329207	0	0	0.00223165	0	0
α-farnesene	69	50.65	0	0.00324805	0.0055668	0.00830171	0.00338555	0.00309707	0	0.00282031	0.00353404	0	0.00576837	0.0108489	0.00603386	0.00500067	0.00781787	0	0.00389913	0.000749094	0.0430544	0.0066774	0	0.00769351	0.00430241	0.00392965	0.005283	0.00761331	0.00988141	0.00412057	0	0.0090737	0.00123436	0.0083498	0.00540021	0.00525594	0.00586156	0.00681477	0.00205145	0.00386066	0	0.00291613	0.00206038	0.000762277
2-furanmethanol	98	7.83	0.00661765	0.0120012	0.0576718	0.0242852	0.0472934	0.116003	0.192219	0.0706917	0.0400346	0.131431	0.00421988	0.037789	0.0121423	0.0364791	0.0688967	0.200701	0.112282	0.0315585	0.0392961	0.0331211	0.00825945	0.0131675	0.0086517	0.0317987	0.0310633	0.00660175	0.026002	0.0303927	0.031691	0.00929276	0.00657436	0.01947	0.0128386	0.0166389	0.0226177	0.0168392	0.0488638	0.0426424	0.0468276	0.0668587	0.0354042	0.0534212
*1,2-cyclopentadione	98	10.82	0.0172853	0.0248272	0.0487724	0.0121929	0.0167169	0.0858781	0.132831	0.0824453	0.0500396	0.105182	0.00311662	0.019119	0.0113479	0.0293171	0.0704085	0.177171	0.0731038	0.025756	0.0355755	0.0416397	0.0145742	0.0123142	0.00822551	0.0269478	0.0439699	0.0128308	0.0215223	0.0196092	0.0325881	0.0276938	0.00595285	0.0191558	0.0223234	0.00356239	0.0237878	0.0134968	0.0506531	0.0322324	0.0575605	0.0854209	0.0496129	0.0667147
o-toluidine	107	19.18	0.0331997	0.00649307	0	0.00610794	0.00553961	0	0.00370455	0	0	0	0.0121064	0	0.0210553	0.0105343	0.00522667	0.00747119	0.0347917	0.00731375	0.023892	0	0	0.0171844	0.0104151	0.00702555	0.00276382	0	0	0.0375883	0.0682754	0.00490983	0.0104712	0	0	0.00705467	0.0212853	0.011357	0.00355481	0.00117258	0.0066633	0.0168392	0	0.0384641
dehydrobrevicomin	111	17.6	0.0628386	0.0591568	0.298619	0.0264436	0.0471953	0.0561555	0.0379593	0.200909	0.0951175	0.0614575	0.134604	0.283848	0.0652701	0.0582257	0.129942	0.0278735	0.117534	0.025648	0.179419	0.224533	0.0666642	0.162648	0.0869432	0.151122	0.0978909	0.387616	0.355711	0.101159	0.13076	0.165073	0.109244	0.408332	0.408293	0.0926141	0.196858	0.158538	0.144975	0.19156	0.119983	0.170447	0.149524	0.0825525
2-isopropylthiazole	114	15.57	0.00181186	0.00248362	0.00395302	0.00185111	0.00150033	0.00239407	0.00102115	0.00423019	0.00343748	0.00279425	0.00296603	0.00321522	0.00221285	0.00187059	0.00184551	0.00102038	0.00198721	0.00140939	0.0031189	0.00173482	0.00136428	0.0019926	0.00407759	0.00418735	0.00378406	0.004959	0.00320464	0.00236034	0.00202496	0.00394193	0.00137781	0.00581985	0.00211819	0.00200988	0.00257416	0.00213273	0.00533044	0.00453694	0.00303321	0.00176256	0.00429179	0.00255363
2-sec-butylthiazoline	115	21.2	0.206838	0.329506	0.193466	0.271844	0.218696	0.305044	0.262336	0.287463	0.339566	0.326492	0.506009	0.252024	0.288624	0.280215	0.373266	0.127689	0.439472	0.288566	0.303783	0.115332	0.0525781	0.227496	0.442664	0.488734	0.452996	0.263993	0.276381	0.424132	0.265493	0.390809	0.184192	0.343406	0.189378	0.268083	0.385452	0.362255	0.566297	0.43693	0.631516	0.239005	0.185913	0.428827
*5-ethylthiazoline	117	24.64	0.295638	0.014793	0.0597453	0.0542808	0.00886881	0.00287884	0.0825039	0.0309987	0.0200322	0.127421	0.00143063	0.0300771	0.00249979	0.0709005	0.0179001	0.0617544	0.0337049	0.529138	0.191991	0.359817	0.724719	0.00922767	0.00762884	0.00746866	0.00587147	0.0215681	0.012816	0.00751864	0.010451	0.0280743	0.580623	0.00228946	0.00366565	0.258442	0.00227856	0.0612706	0.00196763	0.0300099	0.0258718	0.231863	0.406743	0.133944
5,5-dimethyl-2-ethyl-4,5-dihydrofuran	126	5.56	0.246331	0.340945	0.13707	0.373757	0.43147	0.0893407	0.0288793	0.0816269	0.0933943	0.0554001	0.227847	0.161161	0.343061	0.278338	0.098275	0.10199	0.0630348	0.0131916	0.0899873	0.116426	0.0443633	0.35667	0.303065	0.134984	0.0986777	0.179034	0.157083	0.28491	0.409256	0.174187	0.057525	0.114454	0.157723	0.224175	0.2713	0.247084	0.0571742	0.115029	0.0429425	0.100995	0.0692239	0.0712265
Z-5,5-dimethyl-2-ethylidenetetrahydrofuran	126	7.98	0.0879382	0.115987	0.0322221	0.108321	0.118461	0.0246815	0.00284441	0.0284667	0.0193265	0.00519437	0.0657142	0.0428312	0.0978646	0.0833415	0.0294805	0.0153267	0.00152818	0.00303263	0.0244858	0.0269454	0.0137956	0.0922222	0.0536256	0.0376581	0.0277374	0.0386285	0.0538413	0.00626553	0.0142609	0.0417655	0.0193428	0.00418773	0.0423286	0.0638777	0.0078714	0.0714224	0.0151644	0.0266421	0	0.00662343	0.0182816	0.0019505
E-5,5-dimethyl-2-ethylidenetetrahydrofuran	126	9.38	0.0193685	0.0279846	0.0116747	0.0330055	0.0296142	0.00651061	0.00106949	0.0103201	0.00759841	0.00311936	0.0133144	0.0121049	0.0240738	0.0228568	0.00781447	0.00547045	0.000697871	0.000634428	0.00434869	0.00668743	0.00349527	0.0198079	0.00969587	0.00883296	0.00613132	0.0115708	0.0180748	0.00311955	0.00282888	0.00777087	0.00400703	0.00333992	0.00871401	0.0173023	0.00215372	0.0209671	0.0039953	0.00462965	0	0.00172541	0.00562917	0.000570162
6-hydroxy-6-methyl-3-heptanone	127	11.47	0	0.0075113	0	0.000563457	0.000782726	0	0	0	0	0	0	0	0.00184485	0.00185045	0.000568635	0	0	0	0	0	0	0	0.00234406	0	0	0	0	0.00248663	0	0	0	0	0	0	0.00227856	0.00175245	0	0	0	0	0	0
hexadecanol	55	67.92	0.00215921	0.0053268	0.0064187	0.00312462	0.00748912	0.00126951	0.0034894	0.00238147	0.00464149	0	0	0.0242704	0.023889	0.0109488	0.0119924	0.0145159	0.00176024	0.00151306	0.0022756	0.00379322	0.00237836	0.016667	0.00535404	0.00878049	0.00530085	0.00533286	0	0.00691656	0.00683103	0.00411487	0	0.00616231	0.00305726	0.00191711	0.00400736	0	0.00400006	0.0355797	0	0.00529163	0.00305491	0.00610336
