# Supplementary material for: Compounds from plantar foot sweat, nesting material, and urine show strain patterns associated with agonistic and affiliative behaviors in group housed male mice, Mus musculus
Source: PLoS One. 2021 May 14;16(5):e0251416. doi: 10.1371/journal.pone.0251416 (PMC8121354; doi:10.1371/journal.pone.0251416)
Supplement: S10 Table — (XLSX) [file pone.0251416.s012.xlsx]

## Sheet: Sheet1
S10 Table Non-normalized saliva GC-MS data
Set Number			1	1	1	1	1	1	1	1	1	1	1	1	2	2	2	2	2	2	2	2	3	3	3	3	3	3
Sample ID			cage 1 LR-mouse saliva	cage 1 2L-mouse saliva	cage 2 R-mouse saliva	cage 2 LR-mouse saliva	cage 3 R-mouse saliva	cage 3 LR-mouse saliva	cage 4 L-mouse saliva	cage 4 2L-mouse saliva	cage 5 L-mouse saliva	cage 5 2L-mouse saliva	cage 6 2L-mouse saliva	cage 6 LR-mouse saliva	cage 7 R-mouse saliva	cage 8 LR-mouse saliva	cage 9 2R-mouse saliva	cage 10 2R-mouse saliva	cage 10 2L-mouse saliva	cage 11 L-mouse saliva	cage 13 R-mouse saliva	cage 13 2R-mouse saliva	cage 14 LR-mouse saliva	cage 15 R-mouse saliva	cage 16 R-mouse saliva	cade 17 2L-mouse saliva	cage 17 R-mouse saliva	cage 18 R-mouse saliva
Sample Volume (µL)			15	30	20	25	75	85	35	30	20	25	90	60	120	10	25	40	50	50	45	40	100	40	50	80	100	50
IS peak (x10^6)	m/z	Rt (min)	2.4712	2.7187	8.539	4.2109	2.9977	3.269	2.6354	2.5563	2.8633	8.0272	1.5213	0.6766	0.6257	0.5106	2.8699	0.829	0.7832	0.7226	0.7513	0.5987	2.4416	1.001	0.7449	0.717	0.4765	0.07449
acetic acid	43	3.44	0.1414	0.4891	0.1935	0.1826	0.1769	0.4759	0.3994	0.3533	0.3788	0.1877	0.09	0.1363	0.0541	0.1574	0	0.3965	0.1635	0.157	0.1412	0.1448	0	0.0651	0	0	0	0.0576
2-furanmethanol	98	8.05	0.138	0.2763	0.0747	0.1506	0.8853	1.12	0.8708	0.9054	0.8277	0.7378	0	0.0535	0.0402	0.1693	0	0.3342	0.1759	0	0.0417	0.2012	0.1487	0.158	0.0955	0	0.0458	0.1106
*1,2-cyclopentadione	98	11.08	0.1255	0.2541	0.125	0.1642	0.9275	0.6969	0.7638	0.7684	0.7753	0.7647	0.0397	0.0546	0.0321	0.2472	0.0516	0.4541	0.1743	0	0.0808	0.1705	0.1616	0.2528	0.1159	0	0.03524	0.1042
*a ketone (55,84, 114)	114	14.87	0	0.0619	0.02	0.0385	0.1944	0.1256	0.1372	0.1756	0.1854	0.1545	0	0	0	0	0	0.0464	0	0	0	0	0.0577	0.0301	0.0106	0	0	0
limonene	68	16.21	0.0083	0.0055	0.0073	0.0038	0.0054	0.0023	0.0053	0.0057	0.0104	0.0097	0.0099	0.0039	0.007	0.0125	0.0174	0.0039	0.008	0.013	0.0046	0.0062	0.0302	0.0077	0	0	0	0.009
2-sec-butylthiazoline	115	21.16	0.0025	0.0056	0.0877	0.0276	0.0136	0.0763	0.0829	0.226	0	0.0975	0.0143	0.0075	0.0264	0	0	0.0014	0	0	0	0	0.0022	0	0	0	0	0
nonanal	98	21.52	0.1366	0.1074	0.0945	0.1095	0.2144	0.1224	0.1152	0.1419	0.1536	0.2005	0.5079	0.3707	0.2504	0.155	0.1357	0.1506	0.1186	0.0439	0.1145	0.0669	0.1885	0.2876	0.1235	0.0707	0.0974	0.1592
*5-ethylthiazoline	117	24.75	0.0398	0.0644	0.06237	0.0292	8.1893	0.4402	1.5946	1.0776	6.9154	2.9348	0.0655	0.0342	0.5448	0.8233	2.2918	0.9644	0.0162	0.0121	0.0179	0.0877	8.5055	2.9072	9.8455	1.9405	1.5494	10.0324
*m/z 43, 111, 126	111	34.28	0.1014	0.1489	0.12	0.0807	0.0662	0.1013	0.0473	0.0525	0.0548	0.0336	0.0259	0.0215	0.021	0.0267	0.0353	0.033	0	0.04	0.1379	0	0.0322	0	0	0	0	0
geranylacetone	69	43.92	0.1413	0.02	0.066	0.0417	0	0.0246	0.0137	0.0297	0.0258	0.0427	0.0286	0.0424	0.054	0.0109	0.0407	0.0154	0.0258	0	0.0396	0.0272	0.1357	0.0356	0.0226	0.0196	0.0349	0.0399
methyldihydrojasmonate	83	55.54	0.1533	0.0466	0.0856	0.0724	0.0204	0.0914	0.0266	0.05852	0.0988	0.0764	0.1076	0.0466	0.0845	0.0577	0.0652	0.0511	0.0404	0.0475	0.0502	0.0627	0.0378	0.0364	0.0324	0.0527	0.0274	0.0629
