# Supplementary material for: Compounds from plantar foot sweat, nesting material, and urine show strain patterns associated with agonistic and affiliative behaviors in group housed male mice, Mus musculus
Source: PLoS One. 2021 May 14;16(5):e0251416. doi: 10.1371/journal.pone.0251416 (PMC8121354; doi:10.1371/journal.pone.0251416)
Supplement: S11 Table — (XLSX) [file pone.0251416.s013.xlsx]

## Sheet: Sheet1
Table S11. Legend matching raw data files in the Agilent ChemStation format to each respective cage or mouse sample ID
Mouse nest samples
Datafile	Sample ID	Mass of Sample (g)
106111804nest	cage 1 - nest	0.432
106111805nest	cage 2 - nest	0.42118
106111806nest	cage 3 - nest	0.4858
106111807nest	cage 4 - nest	0.4104
106121801nest	cage 5 - nest	0.4149
106121802nest	cage 6 - nest	0.4371
106131801nest	cage 7 - nest	0.4445
106131802nest	cage 8 - nest	0.4394
106131803nest	cage 9 - nest	0.4332
106131804nest	cage 10 - nest	0.4506
106131806nest	cage 11 - nest	0.4321
106131807nest	cage 12 - nest	0.4235
106141802nest	cage 13 - nest	0.4237
106141803nest	cage 14 - nest	0.4235
106141804nest	cage 15 - nest	0.4145
106141805nest	cage 16 - nest	0.4843
106141807nest	cage 17 - nest	0.4342
106141808nest	cage 18 - nest	0.42
106261802nest	cage 19 - nest	0.4315
106261803nest	cage 20 - nest	0.4247
106261804nest	cage 21 - nest	0.4258
106261806nest	cage 22 - nest	0.4309
106261807nest	cage 23 - nest	0.4204
106261808nest	cage 24 - nest	0.4496
Mouse urine
Datafile	Sample ID	Sample Volume (µL)
106151802uri	cage 3 LR-mouse urine	45
106151803uri	cage 3 R-mouse urine	115
106151804uri	cage 5 L-mouse urine	65
106151806uri	cage 6 LR-mouse urine	210
106151807uri	cage 6 2L-mouse urine	130
1061881802uri	cage 1 LR-mouse urine	25
106181803uri	cage 1 2L-mouse urine	15
106181804uri	cage 2 LR-mouse urine	40
106181806uri	cage 4 L-mouse urine	15
106181807uri	cage 4 2L-mouse urine	15
106191802uri	cage 7 R-mouse urine	135
106191803uri	cage 9 R-mouse urine	100
106191804uri	cage 10 2R-mouse urine	180
106191806uri	cage 10 2L-mouse urine	80
106191807uri	cage 11 L-mouse urine	90
106271802uri	cage 7 2L-mouse urine	15
106271803uri	cage 8 2R-mouse urine	45
106271804uri	cage 8 LR-mouse urine	50
106271806uri	cage 11 2L-mouse urine	70
106271807uri	cage 12 L-mouse urine	55
106281802uri	cage 13 R-mouse urine	25
106281803uri	cage 14 R-mouse urine	135
106281804uri	cage 14 LR-mouse urine	60
106281806uri	cage 15 R-mouse urine	45
106281807uri	cage 15 2R-mouse urine	25
106291802uri	cage 16 R-mouse urine	75
106291803uri	cage 16 2R-mouse urine	90
106291804uri	cage 17 R-mouse urine	90
106291806uri	cage 17 2L-mouse urine	30
106291807uri	cage 18 R-mouse urine	50
106291808uri	cage 18 L-mouse urine	65
107021802uri	cage 20 R-mouse urine	60
107021803uri	cage 20 2L-mouse urine	90
107021804uri	cage 21 R-mouse urine	120
107021806uri	cage 21 LR-mouse urine	110
107021807uri	cage 24 2R-mouse urine	230
107031802uri	cage 19 R-mouse urine	20
107031803uri	cage 19 2R-mouse urine	25
107031804uri	cage 22 L-mouse urine	20
107031806uri	cage 22 2L-mouse urine	35
107031807uri	cage 23 L-mouse urine	30
107031808uri	cage 24 R-mousue urine	65
Mouse footpad
Datafile	Sample ID	Set Number
104191801foot	cage 1-L mouse foot	1
104191802foot	cage 4 L-mouse foot	1
104191804foot	cage 5 L-mouse foot	1
104201801foot	cage 3 R-mouse foot	1
104201802foot	cage 2 LR-mouse foot	1
104201804foot	cage 3 LR-mouse foot	1
104201805foot	cage 2 R-mouse foot	1
104231802foot	cage 1 LR-mouse foot	1
104231803foot	cage 5 2Lmouse foot	1
104231804foot	cage 6 LR-mouse foot	1
105031801foot	cage 11 2L-foot	2
105031802foot	cage 8 2R-mouse foot	2
105031803foot	cage 9 2R-mouse foot	2
105031805foot	cage 9 R-mouse foot	2
105041801foot	cage 11 L-mouse foot	2
105041802foot	cage 8 LR-mouse foot	2
105041803foot	cage 7 R-mouse foot	2
105041805foot	cage 7 2L-mouse foot	2
105051801foot	cage 10 2R-mouse foot	2
105051802foot	cage 10 2L-mouse foot	2
105051803foot	cage 12 R-mouse foot	2
105051805foot	cage 12 L-mouse foot	2
106071801foot	cage 14 R-mouse foot	3
106071802foot	cage 14 LR-mouse foot	3
106071803foot	cage 15 2R-mouse foot	3
106071805foot	cage 15 R-mouse foot	3
106071806foot	cage 18 R-mouse foot	3
106081801foot	cage 18 L-mouse foot	3
106081802foot	cage 13 2R-mouse foot	3
106081803foot	cage 16 R-mouse foot	3
106081805foot	cage 13 R-mouse foot	3
106081806foot	cage 16 2R-mouse foot	3
106111801foot	cage 17 2L-mouse foot	3
106111802foot	cage 17 R-mouse foot	3
106211802foot	cage 19 R-mouse foot	4
106211803foot	cage 19 2R-mouse foot	4
106211804foot	cage 20 R-mouse foot	4
106211806foot	cage 20 2L-mouse foot	4
106211807foot	cage 21 R-mouse foot	4
106211808foot	cage 21 LR-mouse foot	4
106221802foot	cage 22 L-mouse foot	4
106221803foot	cage 22 2L-mouse foot	4
106221804foot	cage 23 L-mouse foot	4
106221806foot	cage 23 2L-mouse foot	4
106221807foot	cage 24 R-mouse foot	4
106221808foot	cage 24 2R-mouse foot	4
Mouse saliva
Datafile	Sample ID	Sample Volume (µL)
107051802sal	cage 1 LR-mouse saliva	15
107051803sal	cage 1 2L-mouse saliva	30
107051804sal	cage 2 R-mouse saliva	20
107051806sal	cage 2 LR-mouse saliva	25
107061802sal	cage 3 R-mouse saliva	75
107061803sal	cage 3 LR-mouse saliva	85
107061804sal	cage 4 L-mouse saliva	35
107061806sal	cage 4 2L-mouse saliva	30
107061807sal	cage 5 L-mouse saliva	20
107061808sal	cage 5 2L-mouse saliva	25
10711801bsal	cage 6 2L-mouse saliva	90
10711802bsal	cage 6 LR-mouse saliva	60
10711803sal	cage 7 R-mouse saliva	120
10711804sal	cage 7 2L-mouse saliva	100
10711806sal	cage 8 LR-mouse saliva	10
107121801sal	cage 9 2R-mouse saliva	25
107121802sal	cage 10 2R-mouse saliva	40
107121803sal	cage 10 2L-mouse saliva	50
107121805sal	cage 11 L-mouse saliva	50
107121806sal	cage 13 R-mouse saliva	45
107121807sal	cage 13 2R-mouse saliva	40
107131801sal	cage 14 LR-mouse saliva	100
107131802sal	cage 15 R-mouse saliva	40
107131803sal	cage 16 R-mouse saliva	50
107131805sal	cage 17-2L-mouse saliva	80
107131806sal	cage 17-R-mouse saliva	100
107131807sal	cage 18 R-mouse saliva	50
