# Supplementary material for: Compounds from plantar foot sweat, nesting material, and urine show strain patterns associated with agonistic and affiliative behaviors in group housed male mice, Mus musculus
Source: PLoS One. 2021 May 14;16(5):e0251416. doi: 10.1371/journal.pone.0251416 (PMC8121354; doi:10.1371/journal.pone.0251416)
Supplement: S12 Table — (XLSX) [file pone.0251416.s014.xlsx]

## Sheet: Sheet1
S12 Table. Behavior data across all study days
cage	Strain	Batch	Mediated Aggression Proportion	Escalated Aggression Proportion	Allo-groom Proportion	Social Investigation Proportion	Group Sleep Proportion	Landau's H	Avg Nest Score
1	AJ	1	0.0196084	0	0.0120801	0.0231986	0.463889	0.6125	3.75
2	SJL	1	0.307248	0.0273341	0.0054243	0.180654	0.562037	0.7125	1.25
3	C57BL/6	1	0.0765044	0	0.0752543	0.0652526	0.488889	1	3.54167
4	AJ	1	0.105124	0.0015083	0.0223567	0.0710493	0.409722	0.8125	4.41667
5	SJL	1	0.352648	0.0315759	0.00955431	0.139996	0.428704	0.7375	1.83333
6	C57BL/6	1	0.0764994	0.00215054	0.131629	0.0700595	0.581944	0.6875	3.375
7	C57BL/6	2	0.0707137	0	0.0727774	0.0661703	0.507407	0.55	3.21875
8	AJ	2	0.0519488	0	0.00579964	0.0596491	0.423148	0.4375	3.57143
9	SJL	2	0.561862	0.0377686	0.0249339	0.127542	0.514815	0.775	1.86364
10	C57BL/6	2	0.0433754	0	0.0717673	0.054672	0.516204	0.6125	3.82143
11	AJ	2	0.00675676	0.0017452	0.00885182	0.0232235	0.500463	0.8014	4.5
12	SJL	2	0.442875	0.0283539	0.00555018	0.181456	0.44213	0.5347	1.64583
13	SJL	3	0.299934	0.0323458	0.0110024	0.135526	0.398148	0.7597	1.83333
14	C57BL/6	3	0.0643863	0.00114155	0.127272	0.0452265	0.605556	0.2875	3.32143
15	AJ	3	0.0366339	0.00121212	0.0229929	0.0500164	0.472222	0.35	4.42857
16	SJL	3	0.510007	0.0345717	0.0122728	0.151517	0.526389	0.85	2.18182
17	C57BL/6	3	0.0573293	0	0.0755317	0.0452019	0.541204	0.3625	3.53571
18	AJ	3	0.0167224	0.00222965	0.0111431	0.0480752	0.346759	0.4556	4.53571
19	AJ	4	0.0210672	0	0.0247556	0.0603405	0.388426	0.5097	4.71429
20	SJL	4	0.350295	0.0196632	0.00488859	0.139818	0.433796	0.6125	1.575
21	C57BL/6	4	0.063303	0	0.0562045	0.0593378	0.488426	0.2875	3.89286
22	AJ	4	0.0743819	0.00347805	0.00992767	0.0650531	0.43287	0.6	4.35714
23	SJL	4	0.258748	0.0364495	0.0143747	0.13719	0.466204	0.4556	1.75
24	C57BL/6	4	0.0927301	0	0.0875059	0.0366357	0.516667	0.5875	3.60714
