# Supplementary material for: Compounds from plantar foot sweat, nesting material, and urine show strain patterns associated with agonistic and affiliative behaviors in group housed male mice, Mus musculus
Source: PLoS One. 2021 May 14;16(5):e0251416. doi: 10.1371/journal.pone.0251416 (PMC8121354; doi:10.1371/journal.pone.0251416)
Supplement: S13 Table — (XLSX) [file pone.0251416.s015.xlsx]

## Sheet: Sheet1
S13 Table. Behavior proportions from indiviudal study days
cage	Strain	Batch	Day	Mediated Aggression Proportion	Escalated Aggression Proportion	Escalated Aggression Count	Allo-groom Proportion	Social Investigation Proportion	Group Sleep Proportion	Paw Nesting Proportion	Mouth Nesting Proportion
1	AJ	1	1	0.00746269	0	0	0.011194	0.0186567	0.468056	0.214286	0.0952381
1	AJ	1	2	0.0121457	0	0	0.00809717	0.0283401	0.413889	0.304348	0.0434783
1	AJ	1	7	0	0	0	0.0169492	0.0225989	0.509722	0.166667	0.0666667
2	SJL	1	1	0.0432099	0.0246914	8	0.00617284	0.16358	0.569444	0.159091	0.0681818
2	SJL	1	2	0.200658	0.0361842	11	0.00657895	0.226974	0.508333	0.170213	0.0638298
2	SJL	1	7	0.0633803	0.0211268	6	0.00352113	0.151408	0.608333	0.0857143	0
3	C57BL/6	1	1	0.0416667	0	0	0.0984848	0.0719697	0.523611	0.181818	0.181818
3	C57BL/6	1	2	0.00581395	0	0	0.0639535	0.0261628	0.473611	0.0980392	0.137255
3	C57BL/6	1	7	0.0290237	0	0	0.0633245	0.0976253	0.469444	0.0535714	0.0535714
4	AJ	1	1	0.0404624	0	0	0.0289017	0.0462428	0.470833	0.0909091	0.181818
4	AJ	1	2	0.0103627	0	0	0.015544	0.0673575	0.402778	0.1875	0.28125
4	AJ	1	7	0.0542986	0.00452489	1	0.0226244	0.0995475	0.355556	0.21875	0.21875
5	SJL	1	1	0.110727	0.0449827	13	0.0103806	0.145329	0.386111	0.148936	0.0425532
5	SJL	1	2	0.1875	0.0327381	11	0.014881	0.172619	0.465278	0.226415	0.207547
5	SJL	1	7	0.0544218	0.0170068	5	0.00340136	0.102041	0.434722	0.227273	0.113636
6	C57BL/6	1	1	0.0152091	0	0	0.163498	0.0608365	0.683333	0.0465116	0.0930233
6	C57BL/6	1	2	0	0	0	0.121711	0.0493421	0.55	0.127273	0.181818
6	C57BL/6	1	7	0.0612903	0.00645161	2	0.109677	0.1	0.5125	0.178571	0.267857
7	C57BL/6	2	1	0.00544959	0	0	0.0490463	0.0599455	0.518056	0.0344828	0.172414
7	C57BL/6	2	2	0.0429799	0	0	0.0773639	0.0744986	0.515278	0.109091	0.0727273
7	C57BL/6	2	7	0.0222841	0	0	0.091922	0.0640669	0.488889	0.148936	0.0425532
8	AJ	2	1	0.0031746	0	0	0.00634921	0.0761905	0.408333	0.22	0.16
8	AJ	2	2	0.015625	0	0	0	0.0364583	0.451389	0.181818	0.0606061
8	AJ	2	7	0.0331492	0	0	0.0110497	0.0662983	0.409722	0.184211	0.0526316
9	SJL	2	1	0.130564	0.0326409	11	0.0237389	0.118694	0.493056	0.0892857	0.0357143
9	SJL	2	2	0.29697	0.0545455	18	0.0212121	0.133333	0.479167	0.08	0.12
9	SJL	2	7	0.134328	0.0261194	7	0.0298507	0.130597	0.572222	0.170213	0.106383
10	C57BL/6	2	1	0.0192308	0	0	0.128205	0.0320513	0.566667	0.12963	0.0740741
10	C57BL/6	2	2	0.00293255	0	0	0.0234604	0.0410557	0.461111	0.0701754	0.0701754
10	C57BL/6	2	7	0.0212121	0	0	0.0636364	0.0909091	0.520833	0	0.0377358
11	AJ	2	1	0	0.0052356	1	0.0052356	0.026178	0.501389	0.264706	0.176471
11	AJ	2	2	0	0	0	0.0145631	0.00970874	0.579167	0.25	0.05
11	AJ	2	7	0.00675676	0	0	0.00675676	0.0337838	0.420833	0.190476	0.190476
12	SJL	2	1	0.17971	0.0318841	11	0.00289855	0.13913	0.4375	0.04	0.12
12	SJL	2	2	0.0870647	0.0248756	10	0.00746269	0.20398	0.3875	0.0377358	0.0754717
12	SJL	2	7	0.176101	0.0283019	9	0.00628931	0.201258	0.501389	0.133333	0.0444444
13	SJL	3	1	0.1843	0.0341297	10	0	0.191126	0.451389	0.16	0.08
13	SJL	3	2	0.0591549	0.0197183	7	0.0197183	0.132394	0.3375	0.1	0.06
13	SJL	3	7	0.0564784	0.0431894	13	0.013289	0.0830565	0.405556	0.225	0.125
14	C57BL/6	3	1	0.0111111	0	0	0.125926	0.037037	0.641667	0.108108	0.027027
14	C57BL/6	3	2	0.0205479	0.00342466	1	0.0958904	0.0513699	0.566667	0.125	0.05
14	C57BL/6	3	7	0.0327273	0	0	0.16	0.0472727	0.608333	0.125	0.0625
15	AJ	3	1	0.00306748	0	0	0.00613497	0.0521472	0.288889	0.258621	0.37931
15	AJ	3	2	0.0181818	0.00363636	1	0.0218182	0.0363636	0.493056	0.315789	0.289474
15	AJ	3	7	0.0153846	0	0	0.0410256	0.0615385	0.634722	0.172414	0.206897
16	SJL	3	1	0.208333	0.0520833	15	0	0.170139	0.604167	0.0909091	0.0681818
16	SJL	3	2	0.262458	0.0398671	12	0.013289	0.20598	0.573611	0.173913	0.0869565
16	SJL	3	7	0.0392157	0.0117647	3	0.0235294	0.0784314	0.401389	0.09375	0
17	C57BL/6	3	1	0.0225564	0	0	0.075188	0.0338346	0.598611	0.0434783	0.152174
17	C57BL/6	3	2	0.0180505	0	0	0.0577617	0.0649819	0.520833	0.191489	0.170213
17	C57BL/6	3	7	0.0167224	0	0	0.0936455	0.0367893	0.504167	0.2	0.244444
18	AJ	3	1	0.0167224	0.00668896	2	0.0167224	0.0301003	0.415278	0.137255	0.0980392
18	AJ	3	2	0	0	0	0.00995025	0.039801	0.415278	0.107143	0.0714286
18	AJ	3	7	0	0	0	0.00675676	0.0743243	0.209722	0.12	0.24
19	AJ	4	1	0.015748	0	0	0.0433071	0.0748031	0.447222	0.0263158	0.0789474
19	AJ	4	2	0	0	0	0.0309598	0.0743034	0.268056	0.162791	0.0930233
19	AJ	4	7	0.00531915	0	0	0	0.0319149	0.45	0.142857	0.238095
20	SJL	4	1	0.224684	0.0506329	16	0.00316456	0.205696	0.520833	0.177778	0.0666667
20	SJL	4	2	0.0754717	0	0	0.00314465	0.091195	0.376389	0.108108	0.027027
20	SJL	4	7	0.0501393	0.00835655	3	0.00835655	0.122563	0.404167	0.166667	0.119048
21	C57BL/6	4	1	0.0209205	0	0	0.0543933	0.0794979	0.472222	0.0243902	0.146341
21	C57BL/6	4	2	0.0255474	0	0	0.040146	0.0547445	0.45	0.166667	0.166667
21	C57BL/6	4	7	0.016835	0	0	0.0740741	0.043771	0.543056	0.212766	0.255319
22	AJ	4	1	0.0572391	0.003367	1	0.013468	0.0505051	0.358333	0.148936	0.382979
22	AJ	4	2	0	0.00706714	2	0.0106007	0.0989399	0.388889	0.142857	0.261905
22	AJ	4	7	0.0171429	0	0	0.00571429	0.0457143	0.551389	0.148148	0.296296
23	SJL	4	1	0.0921053	0.0164474	5	0.0164474	0.141447	0.5	0.0697674	0.116279
23	SJL	4	2	0.0536723	0.0677966	24	0.0141243	0.186441	0.3375	0.222222	0.0925926
23	SJL	4	7	0.112971	0.0251046	6	0.0125523	0.083682	0.561111	0.25	0.03125
24	C57BL/6	4	1	0.0294118	0	0	0.0828877	0.040107	0.458333	0.150943	0.132075
24	C57BL/6	4	2	0.0168067	0	0	0.0672269	0.0504202	0.473611	0.0344828	0.0862069
24	C57BL/6	4	7	0.0465116	0	0	0.112403	0.0193798	0.618056	0.146341	0.146341
