# Supplementary material for: Compounds from plantar foot sweat, nesting material, and urine show strain patterns associated with agonistic and affiliative behaviors in group housed male mice, Mus musculus
Source: PLoS One. 2021 May 14;16(5):e0251416. doi: 10.1371/journal.pone.0251416 (PMC8121354; doi:10.1371/journal.pone.0251416)
Supplement: S1 Data — (ZIP) [file pone.0251416.s016.zip]

Archive with 61 entries (61 files):
- 104191801foot.D/acqmeth.txt
- 104191801foot.D/cnorm.ini
- 104191801foot.D/DATA.MS
- 104191801foot.D/PRE_POST.INI
- 104191802foot.D/acqmeth.txt
- 104191802foot.D/cnorm.ini
- 104191802foot.D/DATA.MS
- 104191802foot.D/PRE_POST.INI
- 104191804foot.D/acqmeth.txt
- 104191804foot.D/cnorm.ini
- 104191804foot.D/DATA.MS
- 104191804foot.D/PRE_POST.INI
- 104201801foot.D/acqmeth.txt
- 104201801foot.D/cnorm.ini
- 104201801foot.D/DATA.MS
- 104201801foot.D/PRE_POST.INI
- 104201801foot.D/snapshot.ms
- 104201802foot.D/acqmeth.txt
- 104201802foot.D/cnorm.ini
- 104201802foot.D/DATA.MS
- 104201802foot.D/PRE_POST.INI
- 104201804foot.D/acqmeth.txt
- 104201804foot.D/cnorm.ini
- 104201804foot.D/DATA.MS
- 104201804foot.D/PRE_POST.INI
- 104201805foot.D/acqmeth.txt
- 104201805foot.D/cnorm.ini
- 104201805foot.D/DATA.MS
- 104201805foot.D/PRE_POST.INI
- 104231802foot.D/acqmeth.txt
- 104231802foot.D/cnorm.ini
- 104231802foot.D/DATA.MS
- 104231802foot.D/PRE_POST.INI
- 104231803foot.D/acqmeth.txt
- 104231803foot.D/cnorm.ini
- 104231803foot.D/DATA.MS
- 104231803foot.D/PRE_POST.INI
- 104231804foot.D/acqmeth.txt
- 104231804foot.D/cnorm.ini
- 104231804foot.D/DATA.MS
- 104231804foot.D/PRE_POST.INI
- 105031801foot.D/acqmeth.txt
- 105031801foot.D/cnorm.ini
- 105031801foot.D/DATA.MS
- 105031801foot.D/PRE_POST.INI
- 105031802foot.D/acqmeth.txt
- 105031802foot.D/cnorm.ini
- 105031802foot.D/DATA.MS
- 105031802foot.D/PRE_POST.INI
- 105041801foot.D/acqmeth.txt
- 105041801foot.D/cnorm.ini
- 105041801foot.D/DATA.MS
- 105041801foot.D/PRE_POST.INI
- 105041802foot.D/acqmeth.txt
- 105041802foot.D/cnorm.ini
- 105041802foot.D/DATA.MS
- 105041802foot.D/PRE_POST.INI
- 105041803foot.D/acqmeth.txt
- 105041803foot.D/cnorm.ini
- 105041803foot.D/DATA.MS
- 105041803foot.D/PRE_POST.INI
