# Supplementary material for: Compounds from plantar foot sweat, nesting material, and urine show strain patterns associated with agonistic and affiliative behaviors in group housed male mice, Mus musculus
Source: PLoS One. 2021 May 14;16(5):e0251416. doi: 10.1371/journal.pone.0251416 (PMC8121354; doi:10.1371/journal.pone.0251416)
Supplement: S1 Data — (ZIP) [file pone.0251416.s016.zip › 104191801foot.D/acqmeth.txt]

                              INSTRUMENT CONTROL PARAMETERS
                              -----------------------------

=============================================================================
                               6890 GC METHOD
=============================================================================

OVEN
   Initial temp:  40 'C (On)               Maximum temp:  325 'C
   Initial time:  1.00 min                 Equilibration time:  0.50 min
   Ramps:
      #  Rate  Final temp  Final time
      1  2.00      180        0.00
      2 10.00      230        6.00
      3   0.0(Off)
   Post temp:  0 'C
   Post time:  0.00 min
   Run time:  82.00 min

FRONT INLET (SPLIT/SPLITLESS)           BACK INLET (CIS3)
   Mode:  Split                            Mode:  Solvent Vent
   Initial temp:  50 'C (Off)              Initial temp:  0 'C (Off)
   Pressure:  0.00 psi (Off)               Pressure:  9.02 psi (On)
   Total flow:  45.0 mL/min                Vent time:  0.00 min
   Gas saver:  Off                         Vent flow:  50.0 mL/min
   Gas type:  Helium                       Vent Pressure:  9.1 psi
                                           Purge flow:  50.0 mL/min
                                           Purge time:  1.20 min
                                           Total flow:  54.0 mL/min
                                           Gas saver:  On
                                           Saver flow:  20.0 mL/min
                                           Saver time:  2.00 min
                                           Gas type:  Helium

COLUMN 1                                COLUMN 2
   Capillary Column                        (not installed)
   Model Number:  Agilent 122-5532
   DB-5ms, 0.25mm * 30m * 0.25um
   Max temperature:  350 'C
   Nominal length:  30.0 m
   Nominal diameter:  250.00 um
   Nominal film thickness:  0.25 um
   Mode:  constant flow
   Initial flow:  1.2 mL/min
   Nominal init pressure:  9.03 psi
   Average velocity:  40 cm/sec
   Inlet:  Back Inlet
   Outlet:  MSD
   Outlet pressure:  vacuum

FRONT DETECTOR ()                       BACK DETECTOR ()

SIGNAL 1                                SIGNAL 2
   Data rate:  20 Hz                       Data rate:  20 Hz
   Type:  test plot                        Type:  test plot
   Save Data:  Off                         Save Data:  Off
   Zero:  0.0 (Off)                        Zero:  0.0 (Off)
   Range:  0                               Range:  0
   Fast Peaks:  Off                        Fast Peaks:  Off
   Attenuation:  0                         Attenuation:  0

COLUMN COMP 1                           COLUMN COMP 2
   (No Detectors Installed)                (No Detectors Installed)

THERMAL AUX 2
   Use:  MSD Transfer Line Heater
   Description:
   Initial temp:  300 'C (On)
   Initial time:  0.00 min
      #  Rate  Final temp  Final time
      1   0.0(Off)

                                        POST RUN
                                           Post Time: 0.00 min

TIME TABLE
   Time       Specifier                     Parameter & Setpoint


                              7673 Injector


     Front Injector:
No parameters specified

     Back Injector:
No parameters specified

 Column 1 Inventory Number :  
 Column 2 Inventory Number :  

                                MS ACQUISITION PARAMETERS


General Information
------- -----------

Tune File                : atune.u
Acquistion Mode          : Scan


MS Information
-- -----------

Solvent Delay            : 3.00 min

EM Absolute              : False
EM Offset                : 0
Resulting EM Voltage     : 1811.8

[Scan Parameters]

Low Mass                 : 41.0
High Mass                : 350.0
Threshold                : 50
Sample #                 : 3       A/D Samples    8
Plot 2 low mass          : 45.0
Plot 2 high mass         : 350.0

[MSZones]

MS Quad                  : 150 C   maximum 200 C
MS Source                : 230 C   maximum 250 C


                             END OF MS ACQUISITION PARAMETERS


                              TUNE PARAMETERS
                        -----------------------------

 EMISSION    :      34.610
 ENERGY      :      69.922
 REPELLER    :      20.741
 IONFOCUS    :      90.157
 ENTRANCE_LE :      30.000
 EMVOLTS     :    1811.765
 AMUGAIN     :    2138.000
 AMUOFFSET   :     130.000
 FILAMENT    :       2.000
 DCPOLARITY  :       0.000
 ENTLENSOFFS :      17.067
MASSGAIN     :      68.000   
MASSOFFSET   :      -8.000   


                           END OF TUNE PARAMETERS
                      ------------------------------------


                           END OF INSTRUMENT CONTROL PARAMETERS
                           ------------------------------------
