# Supplementary material for: Compounds from plantar foot sweat, nesting material, and urine show strain patterns associated with agonistic and affiliative behaviors in group housed male mice, Mus musculus
Source: PLoS One. 2021 May 14;16(5):e0251416. doi: 10.1371/journal.pone.0251416 (PMC8121354; doi:10.1371/journal.pone.0251416)
Supplement: S2 Data — (ZIP) [file pone.0251416.s017.zip]

Archive with 66 entries (65 files):
- 105041805foot.D/acqmeth.txt
- 105041805foot.D/cnorm.ini
- 105041805foot.D/DATA.MS
- 105041805foot.D/PRE_POST.INI
- 105051801foot.D/acqmeth.txt
- 105051801foot.D/cnorm.ini
- 105051801foot.D/DATA.MS
- 105051801foot.D/PRE_POST.INI
- 105051802foot.D/acqmeth.txt
- 105051802foot.D/cnorm.ini
- 105051802foot.D/DATA.MS
- 105051802foot.D/PRE_POST.INI
- 105051803foot.D/106071805foot.D/
- 105051803foot.D/106071805foot.D/acqmeth.txt
- 105051803foot.D/106071805foot.D/cnorm.ini
- 105051803foot.D/106071805foot.D/DATA.MS
- 105051803foot.D/106071805foot.D/PRE_POST.INI
- 105051803foot.D/acqmeth.txt
- 105051803foot.D/cnorm.ini
- 105051803foot.D/DATA.MS
- 105051803foot.D/PRE_POST.INI
- 105051805foot.D/acqmeth.txt
- 105051805foot.D/cnorm.ini
- 105051805foot.D/DATA.MS
- 105051805foot.D/PRE_POST.INI
- 106071801foot.D/acqmeth.txt
- 106071801foot.D/cnorm.ini
- 106071801foot.D/DATA.MS
- 106071801foot.D/PRE_POST.INI
- 106071802foot.D/acqmeth.txt
- 106071802foot.D/cnorm.ini
- 106071802foot.D/DATA.MS
- 106071802foot.D/PRE_POST.INI
- 106071803foot.D/acqmeth.txt
- 106071803foot.D/cnorm.ini
- 106071803foot.D/DATA.MS
- 106071803foot.D/PRE_POST.INI
- 106071806foot.D/acqmeth.txt
- 106071806foot.D/cnorm.ini
- 106071806foot.D/DATA.MS
- 106071806foot.D/PRE_POST.INI
- 106081801foot.D/acqmeth.txt
- 106081801foot.D/cnorm.ini
- 106081801foot.D/DATA.MS
- 106081801foot.D/PRE_POST.INI
- 106081802foot.D/acqmeth.txt
- 106081802foot.D/cnorm.ini
- 106081802foot.D/DATA.MS
- 106081802foot.D/PRE_POST.INI
- 106081803foot.D/acqmeth.txt
- 106081803foot.D/cnorm.ini
- 106081803foot.D/DATA.MS
- 106081803foot.D/PRE_POST.INI
- 106081803foot.D/snapshot.ms
- 106081805foot.D/acqmeth.txt
- 106081805foot.D/cnorm.ini
- 106081805foot.D/DATA.MS
- 106081805foot.D/PRE_POST.INI
- 106081806foot.D/acqmeth.txt
- 106081806foot.D/cnorm.ini
- 106081806foot.D/DATA.MS
- 106081806foot.D/PRE_POST.INI
- 106111801foot.D/acqmeth.txt
- 106111801foot.D/cnorm.ini
- 106111801foot.D/DATA.MS
- 106111801foot.D/PRE_POST.INI
