# Supplementary material for: Compounds from plantar foot sweat, nesting material, and urine show strain patterns associated with agonistic and affiliative behaviors in group housed male mice, Mus musculus
Source: PLoS One. 2021 May 14;16(5):e0251416. doi: 10.1371/journal.pone.0251416 (PMC8121354; doi:10.1371/journal.pone.0251416)
Supplement: S2 Data — (ZIP) [file pone.0251416.s017.zip › 105051803foot.D/106071805foot.D/cnorm.ini]

[targets]
base=69
masses=5
mass1=50
mass2=131
mass3=219
mass4=414
mass5=502
target1=1
target2=45
target3=55
target4=2.5
target5=2
[ATUNE.cnorm]
masses=5
69=330368
50=2224
131=212352
219=409344
414=31976
502=32976
