# Supplementary material for: Compounds from plantar foot sweat, nesting material, and urine show strain patterns associated with agonistic and affiliative behaviors in group housed male mice, Mus musculus
Source: PLoS One. 2021 May 14;16(5):e0251416. doi: 10.1371/journal.pone.0251416 (PMC8121354; doi:10.1371/journal.pone.0251416)
Supplement: S3 Data — (ZIP) [file pone.0251416.s018.zip]

Archive with 70 entries (67 files):
- 106111802foot.D/acqmeth.txt
- 106111802foot.D/cnorm.ini
- 106111802foot.D/DATA.MS
- 106111802foot.D/PRE_POST.INI
- 106111802foot.D/snapshot.ms
- 106211802foot.D/acqmeth.txt
- 106211802foot.D/cnorm.ini
- 106211802foot.D/DATA.MS
- 106211802foot.D/PRE_POST.INI
- 106211803foot.D/106221806foot.D/
- 106211803foot.D/106221806foot.D/acqmeth.txt
- 106211803foot.D/106221806foot.D/cnorm.ini
- 106211803foot.D/106221806foot.D/DATA.MS
- 106211803foot.D/106221806foot.D/PRE_POST.INI
- 106211803foot.D/106221807foot.D/
- 106211803foot.D/106221807foot.D/acqmeth.txt
- 106211803foot.D/106221807foot.D/cnorm.ini
- 106211803foot.D/106221807foot.D/DATA.MS
- 106211803foot.D/106221807foot.D/PRE_POST.INI
- 106211803foot.D/106221808foot.D/
- 106211803foot.D/106221808foot.D/acqmeth.txt
- 106211803foot.D/106221808foot.D/cnorm.ini
- 106211803foot.D/106221808foot.D/DATA.MS
- 106211803foot.D/106221808foot.D/PRE_POST.INI
- 106211803foot.D/acqmeth.txt
- 106211803foot.D/cnorm.ini
- 106211803foot.D/DATA.MS
- 106211803foot.D/PRE_POST.INI
- 106211803foot.D/RESULTS.CSV
- 106211803foot.D/rteres.txt
- 106211804foot.D/acqmeth.txt
- 106211804foot.D/cnorm.ini
- 106211804foot.D/DATA.MS
- 106211804foot.D/PRE_POST.INI
- 106211806foot.D/acqmeth.txt
- 106211806foot.D/cnorm.ini
- 106211806foot.D/DATA.MS
- 106211806foot.D/PRE_POST.INI
- 106211807foot.D/acqmeth.txt
- 106211807foot.D/cnorm.ini
- 106211807foot.D/DATA.MS
- 106211807foot.D/PRE_POST.INI
- 106211808foot.D/acqmeth.txt
- 106211808foot.D/cnorm.ini
- 106211808foot.D/DATA.MS
- 106211808foot.D/PRE_POST.INI
- 106221802foot.D/acqmeth.txt
- 106221802foot.D/cnorm.ini
- 106221802foot.D/DATA.MS
- 106221802foot.D/PRE_POST.INI
- 106221803foot.D/acqmeth.txt
- 106221803foot.D/cnorm.ini
- 106221803foot.D/DATA.MS
- 106221803foot.D/PRE_POST.INI
- 106221804foot.D/acqmeth.txt
- 106221804foot.D/cnorm.ini
- 106221804foot.D/DATA.MS
- 106221804foot.D/PRE_POST.INI
- 106221806foot.D/acqmeth.txt
- 106221806foot.D/cnorm.ini
- 106221806foot.D/DATA.MS
- 106221806foot.D/PRE_POST.INI
- 106221807foot.D/acqmeth.txt
- 106221807foot.D/cnorm.ini
- 106221807foot.D/DATA.MS
- 106221807foot.D/PRE_POST.INI
- 106221808foot.D/acqmeth.txt
- 106221808foot.D/cnorm.ini
- 106221808foot.D/DATA.MS
- 106221808foot.D/PRE_POST.INI
