# Supplementary material for: Compounds from plantar foot sweat, nesting material, and urine show strain patterns associated with agonistic and affiliative behaviors in group housed male mice, Mus musculus
Source: PLoS One. 2021 May 14;16(5):e0251416. doi: 10.1371/journal.pone.0251416 (PMC8121354; doi:10.1371/journal.pone.0251416)
Supplement: S3 Data — (ZIP) [file pone.0251416.s018.zip › 106211803foot.D/RESULTS.CSV]

[contents]
count=1
Name=	C:\DATA\Gerstel data '18\106211803foot.D
1=	INT EIC Ion 126.00 (125.70 to 126.70)
[INT EIC Ion 126.00 (125.70 to 126.70)]
Time=	Tue Jun 26 10:46:09 2018
Header=	Peak	R.T.	First	Max	Last	PK TY	Height	Area	Pct Max	Pct Total
1=	1	5.536	336	350	362	M	466	23704	100.00	56.164
2=	2	7.874	674	683	697	M3	260	11383	48.02	26.969
3=	3	9.391	893	899	911	M3	221	7118	30.03	16.866
