# Supplementary material for: Compounds from plantar foot sweat, nesting material, and urine show strain patterns associated with agonistic and affiliative behaviors in group housed male mice, Mus musculus
Source: PLoS One. 2021 May 14;16(5):e0251416. doi: 10.1371/journal.pone.0251416 (PMC8121354; doi:10.1371/journal.pone.0251416)
Supplement: S4 Data — (ZIP) [file pone.0251416.s019.zip]

Archive with 88 entries (88 files):
- Mouse raw data-nest-11-30-2020/106261803nest.D/cnorm.ini
- Mouse raw data-nest-11-30-2020/106261803nest.D/acqmeth.txt
- Mouse raw data-nest-11-30-2020/106261804nest.D/cnorm.ini
- Mouse raw data-nest-11-30-2020/106261803nest.D/PRE_POST.INI
- Mouse raw data-nest-11-30-2020/106141804nest.D/acqmeth.txt
- Mouse raw data-nest-11-30-2020/106261804nest.D/acqmeth.txt
- Mouse raw data-nest-11-30-2020/106141804nest.D/cnorm.ini
- Mouse raw data-nest-11-30-2020/106261804nest.D/PRE_POST.INI
- Mouse raw data-nest-11-30-2020/106141804nest.D/PRE_POST.INI
- Mouse raw data-nest-11-30-2020/106111805nest.D/PRE_POST.INI
- Mouse raw data-nest-11-30-2020/106141805nest.D/cnorm.ini
- Mouse raw data-nest-11-30-2020/106141805nest.D/acqmeth.txt
- Mouse raw data-nest-11-30-2020/106141808nest.D/acqmeth.txt
- Mouse raw data-nest-11-30-2020/106141803nest.D/acqmeth.txt
- Mouse raw data-nest-11-30-2020/106141805nest.D/PRE_POST.INI
- Mouse raw data-nest-11-30-2020/106141803nest.D/PRE_POST.INI
- Mouse raw data-nest-11-30-2020/106111805nest.D/acqmeth.txt
- Mouse raw data-nest-11-30-2020/106141803nest.D/cnorm.ini
- Mouse raw data-nest-11-30-2020/106141808nest.D/cnorm.ini
- Mouse raw data-nest-11-30-2020/106141808nest.D/PRE_POST.INI
- Mouse raw data-nest-11-30-2020/106261808nest.D/PRE_POST.INI
- Mouse raw data-nest-11-30-2020/106111805nest.D/cnorm.ini
- Mouse raw data-nest-11-30-2020/106261808nest.D/cnorm.ini
- Mouse raw data-nest-11-30-2020/106261808nest.D/acqmeth.txt
- Mouse raw data-nest-11-30-2020/106261802nest.D/cnorm.ini
- Mouse raw data-nest-11-30-2020/106261802nest.D/PRE_POST.INI
- Mouse raw data-nest-11-30-2020/106131804nest.D/cnorm.ini
- Mouse raw data-nest-11-30-2020/106131804nest.D/PRE_POST.INI
- Mouse raw data-nest-11-30-2020/106261802nest.D/acqmeth.txt
- Mouse raw data-nest-11-30-2020/106131804nest.D/acqmeth.txt
- Mouse raw data-nest-11-30-2020/106111805nest.D/DATA.MS
- Mouse raw data-nest-11-30-2020/106131804nest.D/DATA.MS
- Mouse raw data-nest-11-30-2020/106121802nest.D/PRE_POST.INI
- Mouse raw data-nest-11-30-2020/106121802nest.D/RESULTS.CSV
- Mouse raw data-nest-11-30-2020/106121802nest.D/rteres.txt
- Mouse raw data-nest-11-30-2020/106121802nest.D/acqmeth.txt
- Mouse raw data-nest-11-30-2020/106121802nest.D/cnorm.ini
- Mouse raw data-nest-11-30-2020/106131803nest.D/cnorm.ini
- Mouse raw data-nest-11-30-2020/106131803nest.D/PRE_POST.INI
- Mouse raw data-nest-11-30-2020/106131803nest.D/acqmeth.txt
- Mouse raw data-nest-11-30-2020/106261806nest.D/cnorm.ini
- Mouse raw data-nest-11-30-2020/106261806nest.D/PRE_POST.INI
- Mouse raw data-nest-11-30-2020/106131801nest.D/PRE_POST.INI
- Mouse raw data-nest-11-30-2020/106261806nest.D/acqmeth.txt
- Mouse raw data-nest-11-30-2020/106131801nest.D/cnorm.ini
- Mouse raw data-nest-11-30-2020/106131801nest.D/rteres.txt
- Mouse raw data-nest-11-30-2020/106131801nest.D/acqmeth.txt
- Mouse raw data-nest-11-30-2020/106131801nest.D/RESULTS.CSV
- Mouse raw data-nest-11-30-2020/106111806nest.D/PRE_POST.INI
- Mouse raw data-nest-11-30-2020/106111806nest.D/acqmeth.txt
- Mouse raw data-nest-11-30-2020/106111806nest.D/cnorm.ini
- Mouse raw data-nest-11-30-2020/106131807nest.D/cnorm.ini
- Mouse raw data-nest-11-30-2020/106131807nest.D/acqmeth.txt
- Mouse raw data-nest-11-30-2020/106131807nest.D/PRE_POST.INI
- Mouse raw data-nest-11-30-2020/106131802nest.D/PRE_POST.INI
- Mouse raw data-nest-11-30-2020/106121802nest.D/DATA.MS
- Mouse raw data-nest-11-30-2020/106131802nest.D/cnorm.ini
- Mouse raw data-nest-11-30-2020/106121801nest.D/PRE_POST.INI
- Mouse raw data-nest-11-30-2020/106131802nest.D/acqmeth.txt
- Mouse raw data-nest-11-30-2020/106131803nest.D/DATA.MS
- Mouse raw data-nest-11-30-2020/106121801nest.D/cnorm.ini
- Mouse raw data-nest-11-30-2020/106111807nest.D/cnorm.ini
- Mouse raw data-nest-11-30-2020/106121801nest.D/acqmeth.txt
- Mouse raw data-nest-11-30-2020/106111807nest.D/acqmeth.txt
- Mouse raw data-nest-11-30-2020/106261807nest.D/acqmeth.txt
- Mouse raw data-nest-11-30-2020/106111804nest.D/PRE_POST.INI
- Mouse raw data-nest-11-30-2020/106261807nest.D/PRE_POST.INI
- Mouse raw data-nest-11-30-2020/106261807nest.D/cnorm.ini
- Mouse raw data-nest-11-30-2020/106111807nest.D/PRE_POST.INI
- Mouse raw data-nest-11-30-2020/106131801nest.D/DATA.MS
- Mouse raw data-nest-11-30-2020/106131802nest.D/snapshot.ms
- Mouse raw data-nest-11-30-2020/106111804nest.D/acqmeth.txt
- Mouse raw data-nest-11-30-2020/106111804nest.D/cnorm.ini
- Mouse raw data-nest-11-30-2020/106141807nest.D/PRE_POST.INI
- Mouse raw data-nest-11-30-2020/106131802nest.D/DATA.MS
- Mouse raw data-nest-11-30-2020/106141807nest.D/cnorm.ini
- Mouse raw data-nest-11-30-2020/106141807nest.D/acqmeth.txt
- Mouse raw data-nest-11-30-2020/106131806nest.D/cnorm.ini
- Mouse raw data-nest-11-30-2020/106131806nest.D/acqmeth.txt
- Mouse raw data-nest-11-30-2020/106131806nest.D/PRE_POST.INI
- Mouse raw data-nest-11-30-2020/106141802nest.D/PRE_POST.INI
- Mouse raw data-nest-11-30-2020/106141802nest.D/cnorm.ini
- Mouse raw data-nest-11-30-2020/106111807nest.D/DATA.MS
- Mouse raw data-nest-11-30-2020/106121801nest.D/DATA.MS
- Mouse raw data-nest-11-30-2020/106141802nest.D/acqmeth.txt
- Mouse raw data-nest-11-30-2020/106111804nest.D/DATA.MS
- Mouse raw data-nest-11-30-2020/106131806nest.D/DATA.MS
- Mouse raw data-nest-11-30-2020/106111806nest.D/DATA.MS
