# Supplementary material for: Compounds from plantar foot sweat, nesting material, and urine show strain patterns associated with agonistic and affiliative behaviors in group housed male mice, Mus musculus
Source: PLoS One. 2021 May 14;16(5):e0251416. doi: 10.1371/journal.pone.0251416 (PMC8121354; doi:10.1371/journal.pone.0251416)
Supplement: S5 Data — (ZIP) [file pone.0251416.s020.zip]

Archive with 103 entries (103 files):
- Mouse raw data-saliva-11-30-2020/107121802sal.D/acqmeth.txt
- Mouse raw data-saliva-11-30-2020/107111802bsal .D/PRE_POST.INI
- Mouse raw data-saliva-11-30-2020/107051803sal.D/cnorm.ini
- Mouse raw data-saliva-11-30-2020/107121806sal.D/cnorm.ini
- Mouse raw data-saliva-11-30-2020/107061806sal.D/cnorm.ini
- Mouse raw data-saliva-11-30-2020/107131803sal.D/cnorm.ini
- Mouse raw data-saliva-11-30-2020/107111801sal.D/PRE_POST.INI
- Mouse raw data-saliva-11-30-2020/107121806sal.D/PRE_POST.INI
- Mouse raw data-saliva-11-30-2020/107061806sal.D/acqmeth.txt
- Mouse raw data-saliva-11-30-2020/107121802sal.D/cnorm.ini
- Mouse raw data-saliva-11-30-2020/107131803sal.D/PRE_POST.INI
- Mouse raw data-saliva-11-30-2020/107111802bsal .D/acqmeth.txt
- Mouse raw data-saliva-11-30-2020/107051803sal.D/PRE_POST.INI
- Mouse raw data-saliva-11-30-2020/107061806sal.D/PRE_POST.INI
- Mouse raw data-saliva-11-30-2020/107111802bsal .D/cnorm.ini
- Mouse raw data-saliva-11-30-2020/107051803sal.D/acqmeth.txt
- Mouse raw data-saliva-11-30-2020/107131806sal.D/PRE_POST.INI
- Mouse raw data-saliva-11-30-2020/107051806sal.D/PRE_POST.INI
- Mouse raw data-saliva-11-30-2020/107131806sal.D/acqmeth.txt
- Mouse raw data-saliva-11-30-2020/107131803sal.D/acqmeth.txt
- Mouse raw data-saliva-11-30-2020/107131806sal.D/cnorm.ini
- Mouse raw data-saliva-11-30-2020/107121802sal.D/PRE_POST.INI
- Mouse raw data-saliva-11-30-2020/107131802sal.D/cnorm.ini
- Mouse raw data-saliva-11-30-2020/107131802sal.D/acqmeth.txt
- Mouse raw data-saliva-11-30-2020/107051806sal.D/acqmeth.txt
- Mouse raw data-saliva-11-30-2020/107051806sal.D/cnorm.ini
- Mouse raw data-saliva-11-30-2020/107121806sal.D/acqmeth.txt
- Mouse raw data-saliva-11-30-2020/107111801sal.D/cnorm.ini
- Mouse raw data-saliva-11-30-2020/107111806sal.D/cnorm.ini
- Mouse raw data-saliva-11-30-2020/107121805sal.D/cnorm.ini
- Mouse raw data-saliva-11-30-2020/107111801sal.D/acqmeth.txt
- Mouse raw data-saliva-11-30-2020/107121805sal.D/PRE_POST.INI
- Mouse raw data-saliva-11-30-2020/107111806sal.D/PRE_POST.INI
- Mouse raw data-saliva-11-30-2020/107111806sal.D/acqmeth.txt
- Mouse raw data-saliva-11-30-2020/107121805sal.D/acqmeth.txt
- Mouse raw data-saliva-11-30-2020/107051802sal.D/cnorm.ini
- Mouse raw data-saliva-11-30-2020/107051802sal.D/PRE_POST.INI
- Mouse raw data-saliva-11-30-2020/107131802sal.D/PRE_POST.INI
- Mouse raw data-saliva-11-30-2020/107131801sal.D/PRE_POST.INI
- Mouse raw data-saliva-11-30-2020/107111802sal.D/PRE_POST.INI
- Mouse raw data-saliva-11-30-2020/107111801bsal.D/PRE_POST.INI
- Mouse raw data-saliva-11-30-2020/107131801sal.D/acqmeth.txt
- Mouse raw data-saliva-11-30-2020/107111802sal.D/cnorm.ini
- Mouse raw data-saliva-11-30-2020/107061806sal.D/DATA.MS
- Mouse raw data-saliva-11-30-2020/107111801bsal.D/cnorm.ini
- Mouse raw data-saliva-11-30-2020/107131801sal.D/cnorm.ini
- Mouse raw data-saliva-11-30-2020/107131806sal.D/DATA.MS
- Mouse raw data-saliva-11-30-2020/107111802bsal .D/DATA.MS
- Mouse raw data-saliva-11-30-2020/107111801bsal.D/acqmeth.txt
- Mouse raw data-saliva-11-30-2020/107051802sal.D/acqmeth.txt
- Mouse raw data-saliva-11-30-2020/107111803sal.D/PRE_POST.INI
- Mouse raw data-saliva-11-30-2020/107121807sal.D/PRE_POST.INI
- Mouse raw data-saliva-11-30-2020/107111803sal.D/cnorm.ini
- Mouse raw data-saliva-11-30-2020/107121803sal.D/PRE_POST.INI
- Mouse raw data-saliva-11-30-2020/107051803sal.D/DATA.MS
- Mouse raw data-saliva-11-30-2020/107121802sal.D/DATA.MS
- Mouse raw data-saliva-11-30-2020/107111803sal.D/acqmeth.txt
- Mouse raw data-saliva-11-30-2020/107121806sal.D/DATA.MS
- Mouse raw data-saliva-11-30-2020/107131803sal.D/DATA.MS
- Mouse raw data-saliva-11-30-2020/107121803sal.D/cnorm.ini
- Mouse raw data-saliva-11-30-2020/107121807sal.D/acqmeth.txt
- Mouse raw data-saliva-11-30-2020/107051804sal.D/cnorm.ini
- Mouse raw data-saliva-11-30-2020/107051804sal.D/acqmeth.txt
- Mouse raw data-saliva-11-30-2020/107111801sal.D/DATA.MS
- Mouse raw data-saliva-11-30-2020/107121803sal.D/acqmeth.txt
- Mouse raw data-saliva-11-30-2020/107121807sal.D/cnorm.ini
- Mouse raw data-saliva-11-30-2020/107051804sal.D/PRE_POST.INI
- Mouse raw data-saliva-11-30-2020/107111801sal.D/snapshot.ms
- Mouse raw data-saliva-11-30-2020/107121801sal.D/PRE_POST.INI
- Mouse raw data-saliva-11-30-2020/107121801sal.D/cnorm.ini
- Mouse raw data-saliva-11-30-2020/107121805sal.D/DATA.MS
- Mouse raw data-saliva-11-30-2020/107131802sal.D/DATA.MS
- Mouse raw data-saliva-11-30-2020/107121801sal.D/acqmeth.txt
- Mouse raw data-saliva-11-30-2020/107061807sal.D/PRE_POST.INI
- Mouse raw data-saliva-11-30-2020/107061808sal.D/PRE_POST.INI
- Mouse raw data-saliva-11-30-2020/107131807sal.D/PRE_POST.INI
- Mouse raw data-saliva-11-30-2020/107131807sal.D/cnorm.ini
- Mouse raw data-saliva-11-30-2020/107061807sal.D/cnorm.ini
- Mouse raw data-saliva-11-30-2020/107061808sal.D/cnorm.ini
- Mouse raw data-saliva-11-30-2020/107131807sal.D/acqmeth.txt
- Mouse raw data-saliva-11-30-2020/107061808sal.D/acqmeth.txt
- Mouse raw data-saliva-11-30-2020/107131805sal.D/acqmeth.txt
- Mouse raw data-saliva-11-30-2020/107131805sal.D/PRE_POST.INI
- Mouse raw data-saliva-11-30-2020/107061807sal.D/acqmeth.txt
- Mouse raw data-saliva-11-30-2020/107131805sal.D/cnorm.ini
- Mouse raw data-saliva-11-30-2020/107051806sal.D/DATA.MS
- Mouse raw data-saliva-11-30-2020/107131805sal.D/107131804bl.D/PRE_POST.INI
- Mouse raw data-saliva-11-30-2020/107131805sal.D/107131804bl.D/cnorm.ini
- Mouse raw data-saliva-11-30-2020/107131805sal.D/107131804bl.D/acqmeth.txt
- Mouse raw data-saliva-11-30-2020/107111801bsal.D/DATA.MS
- Mouse raw data-saliva-11-30-2020/107051802sal.D/DATA.MS
- Mouse raw data-saliva-11-30-2020/107121807sal.D/DATA.MS
- Mouse raw data-saliva-11-30-2020/107131801sal.D/DATA.MS
- Mouse raw data-saliva-11-30-2020/107121803sal.D/DATA.MS
- Mouse raw data-saliva-11-30-2020/107111803sal.D/DATA.MS
- Mouse raw data-saliva-11-30-2020/107051804sal.D/DATA.MS
- Mouse raw data-saliva-11-30-2020/107061808sal.D/DATA.MS
- Mouse raw data-saliva-11-30-2020/107121801sal.D/DATA.MS
- Mouse raw data-saliva-11-30-2020/107061807sal.D/DATA.MS
- Mouse raw data-saliva-11-30-2020/107131807sal.D/DATA.MS
- Mouse raw data-saliva-11-30-2020/107131805sal.D/DATA.MS
- Mouse raw data-saliva-11-30-2020/107111806sal.D/DATA.MS
- Mouse raw data-saliva-11-30-2020/107131805sal.D/107131804bl.D/DATA.MS
