# Supplementary material for: Compounds from plantar foot sweat, nesting material, and urine show strain patterns associated with agonistic and affiliative behaviors in group housed male mice, Mus musculus
Source: PLoS One. 2021 May 14;16(5):e0251416. doi: 10.1371/journal.pone.0251416 (PMC8121354; doi:10.1371/journal.pone.0251416)
Supplement: S6 Data — (ZIP) [file pone.0251416.s021.zip]

Archive with 60 entries (60 files):
- 106151802uri.D/acqmeth.txt
- 106151802uri.D/cnorm.ini
- 106151802uri.D/DATA.MS
- 106151802uri.D/PRE_POST.INI
- 106151803uri.D/acqmeth.txt
- 106151803uri.D/cnorm.ini
- 106151803uri.D/DATA.MS
- 106151803uri.D/PRE_POST.INI
- 106151804uri.D/acqmeth.txt
- 106151804uri.D/cnorm.ini
- 106151804uri.D/DATA.MS
- 106151804uri.D/PRE_POST.INI
- 106151806uri.D/acqmeth.txt
- 106151806uri.D/cnorm.ini
- 106151806uri.D/DATA.MS
- 106151806uri.D/PRE_POST.INI
- 106151807uri.D/acqmeth.txt
- 106151807uri.D/cnorm.ini
- 106151807uri.D/DATA.MS
- 106151807uri.D/PRE_POST.INI
- 106181802uri.D/acqmeth.txt
- 106181802uri.D/cnorm.ini
- 106181802uri.D/DATA.MS
- 106181802uri.D/PRE_POST.INI
- 106181803uri.D/acqmeth.txt
- 106181803uri.D/cnorm.ini
- 106181803uri.D/DATA.MS
- 106181803uri.D/PRE_POST.INI
- 106181804uri.D/acqmeth.txt
- 106181804uri.D/cnorm.ini
- 106181804uri.D/DATA.MS
- 106181804uri.D/PRE_POST.INI
- 106181806uri.D/acqmeth.txt
- 106181806uri.D/cnorm.ini
- 106181806uri.D/DATA.MS
- 106181806uri.D/PRE_POST.INI
- 106181807uri.D/acqmeth.txt
- 106181807uri.D/cnorm.ini
- 106181807uri.D/DATA.MS
- 106181807uri.D/PRE_POST.INI
- 106191802uri.D/acqmeth.txt
- 106191802uri.D/cnorm.ini
- 106191802uri.D/DATA.MS
- 106191802uri.D/PRE_POST.INI
- 106191803uri.D/acqmeth.txt
- 106191803uri.D/cnorm.ini
- 106191803uri.D/DATA.MS
- 106191803uri.D/PRE_POST.INI
- 106191804uri.D/acqmeth.txt
- 106191804uri.D/cnorm.ini
- 106191804uri.D/DATA.MS
- 106191804uri.D/PRE_POST.INI
- 106191806uri.D/acqmeth.txt
- 106191806uri.D/cnorm.ini
- 106191806uri.D/DATA.MS
- 106191806uri.D/PRE_POST.INI
- 106191807uri.D/acqmeth.txt
- 106191807uri.D/cnorm.ini
- 106191807uri.D/DATA.MS
- 106191807uri.D/PRE_POST.INI
