# Supplementary material for: Compounds from plantar foot sweat, nesting material, and urine show strain patterns associated with agonistic and affiliative behaviors in group housed male mice, Mus musculus
Source: PLoS One. 2021 May 14;16(5):e0251416. doi: 10.1371/journal.pone.0251416 (PMC8121354; doi:10.1371/journal.pone.0251416)
Supplement: S7 Data — (ZIP) [file pone.0251416.s022.zip]

Archive with 60 entries (60 files):
- 106271801uri.D/acqmeth.txt
- 106271801uri.D/cnorm.ini
- 106271801uri.D/DATA.MS
- 106271801uri.D/PRE_POST.INI
- 106271802uri.D/acqmeth.txt
- 106271802uri.D/cnorm.ini
- 106271802uri.D/DATA.MS
- 106271802uri.D/PRE_POST.INI
- 106271803uri.D/acqmeth.txt
- 106271803uri.D/cnorm.ini
- 106271803uri.D/DATA.MS
- 106271803uri.D/PRE_POST.INI
- 106271804uri.D/acqmeth.txt
- 106271804uri.D/cnorm.ini
- 106271804uri.D/DATA.MS
- 106271804uri.D/PRE_POST.INI
- 106271806uri.D/acqmeth.txt
- 106271806uri.D/cnorm.ini
- 106271806uri.D/DATA.MS
- 106271806uri.D/PRE_POST.INI
- 106271807uri.D/acqmeth.txt
- 106271807uri.D/cnorm.ini
- 106271807uri.D/DATA.MS
- 106271807uri.D/PRE_POST.INI
- 106281802uri.D/acqmeth.txt
- 106281802uri.D/cnorm.ini
- 106281802uri.D/DATA.MS
- 106281802uri.D/PRE_POST.INI
- 106281803uri.D/acqmeth.txt
- 106281803uri.D/cnorm.ini
- 106281803uri.D/DATA.MS
- 106281803uri.D/PRE_POST.INI
- 106281804uri.D/acqmeth.txt
- 106281804uri.D/cnorm.ini
- 106281804uri.D/DATA.MS
- 106281804uri.D/PRE_POST.INI
- 106281806uri.D/acqmeth.txt
- 106281806uri.D/cnorm.ini
- 106281806uri.D/DATA.MS
- 106281806uri.D/PRE_POST.INI
- 106281807uri.D/acqmeth.txt
- 106281807uri.D/cnorm.ini
- 106281807uri.D/DATA.MS
- 106281807uri.D/PRE_POST.INI
- 106291802uri.D/acqmeth.txt
- 106291802uri.D/cnorm.ini
- 106291802uri.D/DATA.MS
- 106291802uri.D/PRE_POST.INI
- 106291803uri.D/acqmeth.txt
- 106291803uri.D/cnorm.ini
- 106291803uri.D/DATA.MS
- 106291803uri.D/PRE_POST.INI
- 106291804uri.D/acqmeth.txt
- 106291804uri.D/cnorm.ini
- 106291804uri.D/DATA.MS
- 106291804uri.D/PRE_POST.INI
- 106291806uri.D/acqmeth.txt
- 106291806uri.D/cnorm.ini
- 106291806uri.D/DATA.MS
- 106291806uri.D/PRE_POST.INI
