# Supplementary material for: Compounds from plantar foot sweat, nesting material, and urine show strain patterns associated with agonistic and affiliative behaviors in group housed male mice, Mus musculus
Source: PLoS One. 2021 May 14;16(5):e0251416. doi: 10.1371/journal.pone.0251416 (PMC8121354; doi:10.1371/journal.pone.0251416)
Supplement: S7 Data — (ZIP) [file pone.0251416.s022.zip › 106291806uri.D/PRE_POST.INI]

[POSTRUN]
SOURCE=MS
SampleAmount=0
Multiplier=0
Application=MSD ChemStation D.01.00 Build 75  26-Aug-2003 Copyright � Agilent Technologies 1989-2003
Date=Fri Jun 29 22:35:45 2018
Miscinfo=6-6-18 collected 30 uL urine + 5 uL IS
SmartCard=AGILENT TECHNOLOGIES,5973N,0,5.01.63
acqmode=0
TuneName=atune.u
TunePath=C:\MSDChem\1\5973N\
TuneDate= 7 Jun 2018   1:27 pm
CImode=0
CIpolarity=0
SourceTemp=230
QuadTemp=150
Matrix=1
InitialAmt=1
FinalAmt=1
PrimaryFile=\data.ms
PrimaryType=hgfile
timestamp=MS ChemStation
[Scan Parameters]
scanstart1=0.00
lowmass1=41.00
highmass1=350.00
scanstart2=-1.00
lowmass2=50.00
highmass2=550.00
scanstart3=-1.00
lowmass3=50.00
highmass3=550.00
[Tune Values]
massgain=68
massoffset=-8
amugain=2140
amuoffset=130
dcpolarity=0
emission=34.6102
electron=69.9216
emvolts=1764.71
entrance_lens=30
filament=2
ionfocus=90.1569
repeller=20.7412
entlensoffset=17.0667
width219=-0.0123529
[MS_Faults]
NUM_MS_Faults=0
[firmware]
MSSC=5.01.63
BSP=1.2/22T
HTTP=0.1
LUI=03.161.20031009
[Sequence]
RunClass=1
Update_QI=0
Update_RF=0
Update_RT=0
RunType=Sample
Upd_RF=No Update
Upd_RT=No Update
Upd_QI=No Update
ALS_Bottle=15
Area% Report=Default
Lib. Search Rep.=Default
Quant Report=Default
Post-Quant Macro=Default
CR Database=Default
CR Spreadsheet=Default
_methpath$=C:\MSDCHEM\1\METHODS\
_methfile$=URINE-MOUSE-3-18.M
[SeqArgs]
SEQARGS_1=0
SEQARGS_2=0
SEQARGS_3=0
SEQARGS_4=0
SEQARGS_5=0
SEQARGS_6=0
SEQARGS_7=0
SEQARGS_8=0
[SeqArgs2]
SEQARGS_1=0
SEQARGS_2=0
SEQARGS_3=0
SEQARGS_4=0
SEQARGS_5=0
SEQARGS_6=0
SEQARGS_7=0
SEQARGS_8=0
[Type]
Type=1
