# Supplementary material for: Compounds from plantar foot sweat, nesting material, and urine show strain patterns associated with agonistic and affiliative behaviors in group housed male mice, Mus musculus
Source: PLoS One. 2021 May 14;16(5):e0251416. doi: 10.1371/journal.pone.0251416 (PMC8121354; doi:10.1371/journal.pone.0251416)
Supplement: S8 Data — (ZIP) [file pone.0251416.s023.zip]

Archive with 56 entries (56 files):
- 106291807uri.D/acqmeth.txt
- 106291807uri.D/cnorm.ini
- 106291807uri.D/DATA.MS
- 106291807uri.D/PRE_POST.INI
- 106291808uri.D/acqmeth.txt
- 106291808uri.D/cnorm.ini
- 106291808uri.D/DATA.MS
- 106291808uri.D/PRE_POST.INI
- 107021802uri.D/acqmeth.txt
- 107021802uri.D/cnorm.ini
- 107021802uri.D/DATA.MS
- 107021802uri.D/PRE_POST.INI
- 107021803uri.D/acqmeth.txt
- 107021803uri.D/cnorm.ini
- 107021803uri.D/DATA.MS
- 107021803uri.D/PRE_POST.INI
- 107021804uri.D/acqmeth.txt
- 107021804uri.D/cnorm.ini
- 107021804uri.D/DATA.MS
- 107021804uri.D/PRE_POST.INI
- 107021804uri.D/RESULTS.CSV
- 107021804uri.D/rteres.txt
- 107021806uri.D/acqmeth.txt
- 107021806uri.D/cnorm.ini
- 107021806uri.D/DATA.MS
- 107021806uri.D/PRE_POST.INI
- 107021806uri.D/RESULTS.CSV
- 107021806uri.D/rteres.txt
- 107021807uri.D/acqmeth.txt
- 107021807uri.D/cnorm.ini
- 107021807uri.D/DATA.MS
- 107021807uri.D/PRE_POST.INI
- 107031802uri.D/acqmeth.txt
- 107031802uri.D/cnorm.ini
- 107031802uri.D/DATA.MS
- 107031802uri.D/PRE_POST.INI
- 107031803uri.D/acqmeth.txt
- 107031803uri.D/cnorm.ini
- 107031803uri.D/DATA.MS
- 107031803uri.D/PRE_POST.INI
- 107031804uri.D/acqmeth.txt
- 107031804uri.D/cnorm.ini
- 107031804uri.D/DATA.MS
- 107031804uri.D/PRE_POST.INI
- 107031806uri.D/acqmeth.txt
- 107031806uri.D/cnorm.ini
- 107031806uri.D/DATA.MS
- 107031806uri.D/PRE_POST.INI
- 107031807uri.D/acqmeth.txt
- 107031807uri.D/cnorm.ini
- 107031807uri.D/DATA.MS
- 107031807uri.D/PRE_POST.INI
- 107031808uri.D/acqmeth.txt
- 107031808uri.D/cnorm.ini
- 107031808uri.D/DATA.MS
- 107031808uri.D/PRE_POST.INI
