# Supplementary material for: Compounds from plantar foot sweat, nesting material, and urine show strain patterns associated with agonistic and affiliative behaviors in group housed male mice, Mus musculus
Source: PLoS One. 2021 May 14;16(5):e0251416. doi: 10.1371/journal.pone.0251416 (PMC8121354; doi:10.1371/journal.pone.0251416)
Supplement: S8 Data — (ZIP) [file pone.0251416.s023.zip › 107021804uri.D/RESULTS.CSV]

[contents]
count=1
Name=	C:\DATA\Gerstel data '18\107021804uri.D
1=	INT EIC Ion 114.00 (113.70 to 114.70)
[INT EIC Ion 114.00 (113.70 to 114.70)]
Time=	Tue Jul 03 12:15:43 2018
Header=	Peak	R.T.	First	Max	Last	PK TY	Height	Area	Pct Max	Pct Total
1=	1	15.486	1759	1767	1787	M6	1465	74527	100.00	100.000
