# Supplementary material for: Compounds from plantar foot sweat, nesting material, and urine show strain patterns associated with agonistic and affiliative behaviors in group housed male mice, Mus musculus
Source: PLoS One. 2021 May 14;16(5):e0251416. doi: 10.1371/journal.pone.0251416 (PMC8121354; doi:10.1371/journal.pone.0251416)
Supplement: S8 Data — (ZIP) [file pone.0251416.s023.zip › 107021804uri.D/rteres.txt]

                                      Area Percent Report

  Data Path : C:\DATA\Gerstel data '18\
  Data File : 107021804uri.D                                      
  Acq On    :  2 Jul 2018  21:29
  Operator  : mb
  Sample    : cage 21 R-mouse urine
  Misc      : 6-20-18 collected 120 uL urine + 5 uL IS
  ALS Vial  : 13   Sample Multiplier: 1

  Integration Parameters: autoint1.e
  Integrator: ChemStation
  Smoothing : OFF                            Filtering: 5
  Sampling  : 1                               Min Area: 5 % of largest Peak
  Start Thrs: 0.2                            Max Peaks: 100
  Stop Thrs : 0                          Peak Location: TOP     

  If leading or trailing edge < 100 prefer < Baseline drop else tangent >
  Peak separation: 5

  Method    : C:\MSDCHEM\1\METHODS\DROSOPHILA7.M
  Title     :  

  Signal    : EIC Ion 114.00 (113.70 to 114.70)

 peak  R.T. first  max last  PK   peak      corr.   corr.    % of
   #   min   scan scan scan  TY  height     area    % max.   total
 ---  ----- ----- ---- ---- ---  -------   -------  ------  -------
  1  15.486  1759 1767 1787   M6    1465     74527 100.00% 100.000%
 
 
                        Sum of corrected areas:       74527

DROSOPHILA7.M Tue Jul 03 12:15:43 2018   
